# Supplementary material for: Species Delimitation and Cryptic Diversity in Rheotanytarsus Thienemann & Bause, 1913 (Diptera: Chironomidae) Based on DNA Barcoding
Source: Insects. 2025 Apr 1;16(4):370. doi: 10.3390/insects16040370 (PMC12028281; doi:10.3390/insects16040370)
Supplement: Supplementary file 1 [file insects-16-00370-s001.zip › Table S1.xlsx]

## Sheet: Sheet1
Download Order	Process ID	Sample ID	Original Annotation	Category	Final Identification	Sex	Life Stage	Country	BIN
1	AFROM094-13	ZACHIR94	Rheotanytarsus	III	Rheotanytarsus sp. 1	NA	NA	South Africa	BOLD:ACG9361
2	AGMPE189-18	BIOUG36985-F12	Rheotanytarsus	III	Rheotanytarsus pellucidus	NA	A	Canada	BOLD:AAH0043
3	AGMPG070-18	BIOUG37002-F07	Rheotanytarsus	III	Rheotanytarsus sp. 2	NA	A	Canada	BOLD:ABA6514
4	AGMPH029-18	BIOUG37004-A08	Rheotanytarsus	III	Rheotanytarsus sp. 2	NA	A	Canada	BOLD:ABA6514
5	AMCAF1730-19	BIOUG45337-A09	Rheotanytarsus pentapoda	I	Rheotanytarsus pentapoda	NA	A	Canada	BOLD:AAD5143
6	AMCAO582-20	BIOUG55471-D03	Rheotanytarsus	III	Rheotanytarsus pellucidus	NA	NA	Canada	BOLD:ADI0868
7	ASDMT026-11	BIOUG01389-F10	Rheotanytarsus	III	Rheotanytarsus sp. 3	NA	A	Canada	BOLD:AAH3854
8	ASDMT491-11	BIOUG01406-G11	Rheotanytarsus	III	Rheotanytarsus sp. 3	NA	A	Canada	BOLD:AAH3854
9	ATNA549-10	Finnmark119	Rheotanytarsus illiesi	I	Rheotanytarsus pentapoda	M	A	Norway	BOLD:AAM9415
10	BARSC160-16	BARS_2015_20_160	Rheotanytarsus	III	Rheotanytarsus sp. 3	NA	A	Canada	BOLD:AAH3854
11	BATFP130-11	EJV-20110130	Rheotanytarsus ringei	I	Rheotanytarsus ringei	M	A	Finland	BOLD:AAF7635
12	BATFP131-11	EJV-20110131	Rheotanytarsus ringei	I	Rheotanytarsus ringei	M	A	Finland	BOLD:AAF7635
13	BATFP132-11	EJV-20110132	Rheotanytarsus ringei	I	Rheotanytarsus ringei	M	A	Finland	BOLD:AAF7635
14	BATFP133-11	EJV-20110133	Rheotanytarsus ringei	I	Rheotanytarsus ringei	M	A	Finland	BOLD:AAF7635
15	BATFP134-11	EJV-20110134	Rheotanytarsus ringei	I	Rheotanytarsus ringei	M	A	Finland	BOLD:AAF7635
16	BATFP146-11	EJV-20110146	Rheotanytarsus pentapoda	I	Rheotanytarsus pentapoda	M	A	Finland	BOLD:AAD5143
17	BATFP147-11	EJV-20110147	Rheotanytarsus pentapoda	I	Rheotanytarsus pentapoda	M	A	Finland	BOLD:ABZ1633
18	BATFP148-11	EJV-20110148	Rheotanytarsus pentapoda	I	Rheotanytarsus pentapoda	M	A	Finland	BOLD:AAD5143
19	BEISA012-19	013267511	Rheotanytarsus	III	Rheotanytarsus sp. 4		L	South Africa	BOLD:ADR6388
20	BEISA090-19	013267600	Rheotanytarsus	III	Rheotanytarsus sp. 4		L	South Africa	BOLD:ADR6388
21	BEISA091-19	013267601	Rheotanytarsus	III	Rheotanytarsus sp. 4		L	South Africa	BOLD:ADR6388
22	BEISA167-19	013267774	Rheotanytarsus	III	Rheotanytarsus sp. 1		L	South Africa	BOLD:ACG9361
23	CBLCH074-21	CBL74	Rheotanytarsus ashei	I	Rheotanytarsus ashei	M	A	China	BOLD:ADK5525
24	CBLCH080-21	CBL80	Rheotanytarsus ashei	I	Rheotanytarsus ashei	F	A	China	BOLD:AEO1857
25	CBLCH094-21	CBL94	Rheotanytarsus ashei	I	Rheotanytarsus ashei	M	A	China	BOLD:ADK5525
26	CBLCH116-21	CBL116	Rheotanytarsus ashei	I	Rheotanytarsus ashei	M	A	China	BOLD:ADK5525
27	CBLCH135-21	CBL135	Rheotanytarsus ashei	I	Rheotanytarsus ashei	M	A	China	BOLD:ADK5525
28	CBLCH136-21	CBL136	Rheotanytarsus sp. 5XL	II	Rheotanytarsus sp. 5XL	F	A	China	BOLD:AEN8397
29	CBLCH144-21	CBL144	Rheotanytarsus ashei	I	Rheotanytarsus ashei	M	A	China	BOLD:ADK5525
30	CFWIA018-10	10-SCCWRP-0018	Rheotanytarsus	III	Rheotanytarsus sp. 5		L	United States	BOLD:AAN4986
31	CFWIA042-10	10-SCCWRP-0042	Rheotanytarsus	III	Rheotanytarsus sp. 5		L	United States	BOLD:AAN4986
32	CFWIA043-10	10-SCCWRP-0043	Rheotanytarsus	III	Rheotanytarsus sp. 5		L	United States	BOLD:AAN4986
33	CFWIA045-10	10-SCCWRP-0045	Rheotanytarsus	III	Rheotanytarsus sp. 5		L	United States	BOLD:AAN4986
34	CFWIA047-10	10-SCCWRP-0047	Rheotanytarsus	III	Rheotanytarsus sp. 5		L	United States	BOLD:AAN4986
35	CFWIA048-10	10-SCCWRP-0048	Rheotanytarsus	III	Rheotanytarsus sp. 6		L	United States	BOLD:AAN8929
36	CFWIA049-10	10-SCCWRP-0049	Rheotanytarsus	III	Rheotanytarsus sp. 5		L	United States	BOLD:AAN4986
37	CFWIA050-10	10-SCCWRP-0050	Rheotanytarsus	III	Rheotanytarsus sp. 5		L	United States	BOLD:AAN4986
38	CFWIA051-10	10-SCCWRP-0051	Rheotanytarsus	III	Rheotanytarsus sp. 5		L	United States	BOLD:AAN4986
39	CFWIA052-10	10-SCCWRP-0052	Rheotanytarsus	III	Rheotanytarsus sp. 5		L	United States	BOLD:AAN4986
40	CFWIA053-10	10-SCCWRP-0053	Rheotanytarsus	III	Rheotanytarsus sp. 5		L	United States	BOLD:AAN4986
41	CFWIA054-10	10-SCCWRP-0054	Rheotanytarsus	III	Rheotanytarsus sp. 5		L	United States	BOLD:AAN4986
42	CFWIA055-10	10-SCCWRP-0055	Rheotanytarsus	III	Rheotanytarsus sp. 6		L	United States	BOLD:AAN8929
43	CFWIA056-10	10-SCCWRP-0056	Rheotanytarsus	III	Rheotanytarsus sp. 5		L	United States	BOLD:AAN4986
44	CFWIA057-10	10-SCCWRP-0057	Rheotanytarsus	III	Rheotanytarsus sp. 5		L	United States	BOLD:AAN4986
45	CFWIA058-10	10-SCCWRP-0058	Rheotanytarsus	III	Rheotanytarsus sp. 5		L	United States	BOLD:AAN4986
46	CFWIA059-10	10-SCCWRP-0059	Rheotanytarsus	III	Rheotanytarsus sp. 6		L	United States	BOLD:AAN8929
47	CFWIA060-10	10-SCCWRP-0060	Rheotanytarsus	III	Rheotanytarsus sp. 5		L	United States	BOLD:AAN4986
48	CFWIA061-10	10-SCCWRP-0061	Rheotanytarsus	III	Rheotanytarsus sp. 5		L	United States	BOLD:AAN4986
49	CFWIA062-10	10-SCCWRP-0062	Rheotanytarsus	III	Rheotanytarsus sp. 5		L	United States	BOLD:AAN4986
50	CFWIA063-10	10-SCCWRP-0063	Rheotanytarsus	III	Rheotanytarsus sp. 6		L	United States	BOLD:AAN8929
51	CFWIA064-10	10-SCCWRP-0064.1	Rheotanytarsus	III	Rheotanytarsus sp. 6		L	United States	BOLD:AAN8929
52	CFWIA065-10	10-SCCWRP-0065	Rheotanytarsus	III	Rheotanytarsus sp. 5		L	United States	BOLD:AAN4986
53	CFWIA067-10	10-SCCWRP-0067	Rheotanytarsus	III	Rheotanytarsus sp. 5		L	United States	BOLD:AAN4986
54	CFWIA068-10	10-SCCWRP-0068	Rheotanytarsus	III	Rheotanytarsus sp. 5		L	United States	BOLD:AAN4986
55	CFWIA069-10	10-SCCWRP-0069	Rheotanytarsus	III	Rheotanytarsus sp. 5		L	United States	BOLD:AAN4986
56	CFWIA070-10	10-SCCWRP-0070	Rheotanytarsus	III	Rheotanytarsus sp. 7		L	United States	BOLD:AAN8930
57	CFWIA071-10	10-SCCWRP-0071	Rheotanytarsus	III	Rheotanytarsus sp. 6		L	United States	BOLD:AAN8929
58	CFWIA072-10	10-SCCWRP-0072	Rheotanytarsus	III	Rheotanytarsus sp. 5		L	United States	BOLD:AAN4986
59	CFWIA073-10	10-SCCWRP-0073	Rheotanytarsus	III	Rheotanytarsus sp. 6		L	United States	BOLD:AAN8929
60	CFWIA075-10	10-SCCWRP-0075	Rheotanytarsus	III	Rheotanytarsus sp. 5		L	United States	BOLD:AAN4986
61	CFWIA076-10	10-SCCWRP-0076	Rheotanytarsus	III	Rheotanytarsus sp. 5		L	United States	BOLD:AAN4986
62	CFWIA077-10	10-SCCWRP-0077	Rheotanytarsus	III	Rheotanytarsus sp. 5		L	United States	BOLD:AAN4986
63	CFWIA080-10	10-SCCWRP-0080	Rheotanytarsus	III	Rheotanytarsus sp. 5		P	United States	BOLD:AAN4986
64	CFWIA081-10	10-SCCWRP-0081	Rheotanytarsus	III	Rheotanytarsus sp. 5		P	United States	BOLD:AAN4986
65	CFWIA083-10	10-SCCWRP-0083	Rheotanytarsus	III	Rheotanytarsus sp. 5		P	United States	BOLD:AAN4986
66	CFWIB192-10	10-SCCWRP-1142	Rheotanytarsus	III	Rheotanytarsus sp. 5		L	United States	BOLD:AAN4986
67	CFWIB203-10	10-SCCWRP-1153	Rheotanytarsus	III	Rheotanytarsus sp. 6		L	United States	BOLD:AAN8929
68	CFWIB204-10	10-SCCWRP-1154	Rheotanytarsus	III	Rheotanytarsus sp. 5		L	United States	BOLD:AAN4986
69	CFWIB206-10	10-SCCWRP-1156	Rheotanytarsus	III	Rheotanytarsus sp. 5		L	United States	BOLD:AAN4986
70	CFWIB207-10	10-SCCWRP-1157	Rheotanytarsus	III	Rheotanytarsus sp. 6		L	United States	BOLD:AAN8929
71	CFWIB208-10	10-SCCWRP-1158	Rheotanytarsus	III	Rheotanytarsus sp. 6		L	United States	BOLD:AAN8929
72	CFWIB209-10	10-SCCWRP-1159	Rheotanytarsus	III	Rheotanytarsus sp. 5		L	United States	BOLD:AAN4986
73	CFWIB210-10	10-SCCWRP-1160	Rheotanytarsus	III	Rheotanytarsus sp. 6		L	United States	BOLD:AAN8929
74	CFWIB211-10	10-SCCWRP-1161	Rheotanytarsus	III	Rheotanytarsus sp. 6		L	United States	BOLD:AAN8929
75	CFWIB213-10	10-SCCWRP-1163	Rheotanytarsus	III	Rheotanytarsus sp. 5		L	United States	BOLD:AAN4986
76	CFWIB214-10	10-SCCWRP-1164	Rheotanytarsus	III	Rheotanytarsus sp. 6		L	United States	BOLD:AAN8929
77	CFWIB215-10	10-SCCWRP-1165	Rheotanytarsus	III	Rheotanytarsus sp. 6		L	United States	BOLD:AAN8929
78	CFWIB216-10	10-SCCWRP-1166	Rheotanytarsus	III	Rheotanytarsus sp. 5		L	United States	BOLD:AAN4986
79	CFWIB225-10	10-SCCWRP-1175	Rheotanytarsus	III	Rheotanytarsus sp. 5		L	United States	BOLD:AAN4986
80	CFWIB580-10	10-SCCWRP-1530	Rheotanytarsus	III	Rheotanytarsus sp. 5		L	United States	BOLD:AAN4986
81	CFWIB581-10	10-SCCWRP-1531	Rheotanytarsus	III	Rheotanytarsus sp. 5		L	United States	BOLD:AAN4986
82	CFWIB583-10	10-SCCWRP-1533	Rheotanytarsus	III	Rheotanytarsus sp. 6		L	United States	BOLD:AAN8929
83	CFWIB584-10	10-SCCWRP-1534	Rheotanytarsus	III	Rheotanytarsus sp. 5		L	United States	BOLD:AAN4986
84	CFWIB585-10	10-SCCWRP-1535	Rheotanytarsus	III	Rheotanytarsus sp. 5		L	United States	BOLD:AAN4986
85	CFWIB586-10	10-SCCWRP-1536	Rheotanytarsus	III	Rheotanytarsus sp. 5		L	United States	BOLD:AAN4986
86	CFWIB587-10	10-SCCWRP-1537	Rheotanytarsus	III	Rheotanytarsus sp. 5		L	United States	BOLD:AAN4986
87	CFWIB588-10	10-SCCWRP-1538	Rheotanytarsus	III	Rheotanytarsus sp. 6		L	United States	BOLD:AAN8929
88	CFWIB589-10	10-SCCWRP-1539	Rheotanytarsus	III	Rheotanytarsus sp. 6		L	United States	BOLD:AAN8929
89	CFWIB845-10	10-SCCWRP-1795	Rheotanytarsus	III	Rheotanytarsus sp. 6		L	United States	BOLD:AAN8929
90	CFWIC503-10	10-SCCWRP-2403	Rheotanytarsus	III	Rheotanytarsus sp. 6		P	United States	BOLD:AAN8929
91	CFWIC504-10	10-SCCWRP-2404	Rheotanytarsus	III	Rheotanytarsus sp. 6		P	United States	BOLD:AAN8929
92	CFWIC505-10	10-SCCWRP-2405	Rheotanytarsus	III	Rheotanytarsus sp. 6		P	United States	BOLD:AAN8929
93	CFWIC515-10	10-SCCWRP-2415	Rheotanytarsus	III	Rheotanytarsus sp. 6		L	United States	BOLD:AAN8929
94	CFWID180-10	10-SCCWRP-3030	Rheotanytarsus	III	Rheotanytarsus sp. 6		P	United States	BOLD:AAN8929
95	CFWID183-10	10-SCCWRP-3033	Rheotanytarsus	III	Rheotanytarsus sp. 6		L	United States	BOLD:AAN8929
96	CFWID184-10	10-SCCWRP-3034	Rheotanytarsus	III	Rheotanytarsus sp. 6		L	United States	BOLD:AAN8929
97	CFWID185-10	10-SCCWRP-3035	Rheotanytarsus	III	Rheotanytarsus sp. 5		L	United States	BOLD:AAN4986
98	CFWID186-10	10-SCCWRP-3036	Rheotanytarsus	III	Rheotanytarsus sp. 6		L	United States	BOLD:AAN8929
99	CFWID187-10	10-SCCWRP-3037	Rheotanytarsus	III	Rheotanytarsus sp. 6		L	United States	BOLD:AAN8929
100	CFWID188-10	10-SCCWRP-3038	Rheotanytarsus	III	Rheotanytarsus sp. 5		L	United States	BOLD:AAN4986
101	CFWID189-10	10-SCCWRP-3039	Rheotanytarsus	III	Rheotanytarsus sp. 6		L	United States	BOLD:AAN8929
102	CFWID190-10	10-SCCWRP-3040	Rheotanytarsus	III	Rheotanytarsus sp. 6		L	United States	BOLD:AAN8929
103	CFWID191-10	10-SCCWRP-3041	Rheotanytarsus	III	Rheotanytarsus sp. 5		L	United States	BOLD:AAN4986
104	CFWID192-10	10-SCCWRP-3042	Rheotanytarsus	III	Rheotanytarsus sp. 6		L	United States	BOLD:AAN8929
105	CFWID193-10	10-SCCWRP-3043	Rheotanytarsus	III	Rheotanytarsus sp. 6		L	United States	BOLD:AAN8929
106	CFWID194-10	10-SCCWRP-3044	Rheotanytarsus	III	Rheotanytarsus sp. 5		L	United States	BOLD:AAN4986
107	CFWID195-10	10-SCCWRP-3045	Rheotanytarsus	III	Rheotanytarsus sp. 5		L	United States	BOLD:AAN4986
108	CFWID196-10	10-SCCWRP-3046	Rheotanytarsus	III	Rheotanytarsus sp. 5		L	United States	BOLD:AAN4986
109	CFWID197-10	10-SCCWRP-3047	Rheotanytarsus	III	Rheotanytarsus sp. 6		L	United States	BOLD:AAN8929
110	CFWID198-10	10-SCCWRP-3048	Rheotanytarsus	III	Rheotanytarsus sp. 5		L	United States	BOLD:AAN4986
111	CFWID199-10	10-SCCWRP-3049	Rheotanytarsus	III	Rheotanytarsus sp. 6		L	United States	BOLD:AAN8929
112	CFWIG197-10	10-SCCWRP-5232.1	Rheotanytarsus	III	Rheotanytarsus sp. 6		L	United States	BOLD:AAN8929
113	CFWIG235-10	10-SCCWRP-5270	Rheotanytarsus	III	Rheotanytarsus sp. 6		L	United States	BOLD:AAN8929
114	CFWIG236-10	10-SCCWRP-5271	Rheotanytarsus	III	Rheotanytarsus sp. 6		L	United States	BOLD:AAN8929
115	CFWIG831-10	10-SCCWRP-5866	Rheotanytarsus	III	Rheotanytarsus sp. 6		L	United States	BOLD:AAN8929
116	CFWIH564-10	10-SCCWRP-6549	Rheotanytarsus	III	Rheotanytarsus sp. 6		L	United States	BOLD:AAN8929
117	CHCHI012-16	XL526	Rheotanytarsus yamamotoi	I	Rheotanytarsus yamamotoi	M	A	China	BOLD:ADC4204
118	CHCHI101-18	DL03	Rheotanytarsus diaoluoensis	I	Rheotanytarsus diaoluoensis	M	A	China	BOLD:ADO9850
119	CHCHI102-18	XL1928	Rheotanytarsus sp. 11XL	II	Rheotanytarsus sp. 11XL		L	China	BOLD:ADO9851
120	CHCHI103-18	XL936	Rheotanytarsus baihualingensis	I	Rheotanytarsus baihualingensis	M	A	China	BOLD:ADO9363
121	CHCHI104-18	XL228	Rheotanytarsus muscicola	I	Rheotanytarsus muscicola	M	A	China	BOLD:ACR3994
122	CHCHI105-18	MHMA02	Rheotanytarsus oss	I	Rheotanytarsus oss	M	A	China	BOLD:ADP2924
123	CHCHI106-18	XL794	Rheotanytarsus vallenduuki	I	Rheotanytarsus vallenduuki	M	A	China	BOLD:ADO9853
124	CHCHI107-18	XL916	Rheotanytarsus ferringtoni	I	Rheotanytarsus ferringtoni	M	A	China	BOLD:ADO9854
125	CHCHI108-18	XL318	Rheotanytarsus sp. 19XL	II	Rheotanytarsus sp. 19XL	M	A	China	BOLD:ADO9852
126	CHCHI109-18	ZJ121	Rheotanytarsus sp. 3XL	II	Rheotanytarsus sp. 3XL		L	China	BOLD:ADK4818
127	CHCHI119-18	XL911	Rheotanytarsus guoae	I	Rheotanytarsus guoae	M	A	China	BOLD:ADU9334
128	CHCHI150-18	MHMA03	Rheotanytarsus sp. 6XL	II	Rheotanytarsus sp. 6XL	M	A	China	BOLD:ADP1196
129	CHCHI211-19	DL09	Rheotanytarsus fluminis	I	Rheotanytarsus fluminis	M	A	China	BOLD:ADX5278
130	CHCHI213-19	WZSM07	Rheotanytarsus sp. 2XL	II	Rheotanytarsus sp. 2XL	M	A	China	BOLD:ACY2708
131	CHCHI214-19	XL325	Rheotanytarsus sp. 19XL	II	Rheotanytarsus sp. 19XL	M	A	China	BOLD:ADO9852
132	CHCHI218-19	XL931	Rheotanytarsus baihualingensis	I	Rheotanytarsus baihualingensis	M	A	China	BOLD:ADO9363
133	CHCHI291-19	XL1637	Rheotanytarsus photophilus	I	Rheotanytarsus photophilus	M	A	China	BOLD:ADA8135
134	CHCHI1260-19	XL801	Rheotanytarsus sp. 17XL	II	Rheotanytarsus sp. 17XL	M	A	China	BOLD:AEB9510
135	CHCHI1261-19	XL804	Rheotanytarsus sp. 17XL	II	Rheotanytarsus sp. 17XL	M	A	China	BOLD:AEB9510
136	CHCHI1504-20	XL1400	Rheotanytarsus yamamotoi	I	Rheotanytarsus yamamotoi	M	A	China	BOLD:AEG2922
137	CHCHI1527-20	XL3424	Rheotanytarsus sp. 13XL	II	Rheotanytarsus sp. 13XL	M	A	China	BOLD:ADH2116
138	CHCHI1684-20	ZJ077	Rheotanytarsus ashei	I	Rheotanytarsus ashei	M	A	China	BOLD:ADK5525
139	CHCHI1706-20	ZJ131	Rheotanytarsus ashei	I	Rheotanytarsus ashei	M	A	China	BOLD:ADK5525
140	CHCHI1734-20	ZJ210	Rheotanytarsus ashei	I	Rheotanytarsus ashei	M	A	China	BOLD:ADK5525
141	CHCHI1737-20	ZJ213	Rheotanytarsus yueqingensis	I	Rheotanytarsus yueqingensis	M	A	China	BOLD:AEG8992
142	CHCHI1765-20	ZJ251	Rheotanytarsus sp. 3XL	II	Rheotanytarsus sp. 3XL	M	A	China	BOLD:ADK4818
143	CHCHI1829-20	ZJ393	Rheotanytarsus sp. 3XL	II	Rheotanytarsus sp. 3XL	M	A	China	BOLD:ADK4818
144	CHCHI1836-20	ZJ404	Rheotanytarsus ashei	I	Rheotanytarsus ashei	M	A	China	BOLD:AEG6966
145	CHCHI1837-20	ZJ405	Rheotanytarsus ashei	I	Rheotanytarsus ashei	F	A	China	BOLD:AEG6966
146	CHCHI1855-20	ZJ442	Rheotanytarsus yamamotoi	I	Rheotanytarsus yamamotoi		L	China	BOLD:AEC1486
147	CHCHI1873-20	ZJ460	Rheotanytarsus yamamotoi	I	Rheotanytarsus yamamotoi		L	China	BOLD:AEC1486
148	CHCHI1881-20	ZJ473	Rheotanytarsus sp. 9XL	II	Rheotanytarsus sp. 9XL		L	China	BOLD:AEG1840
149	CHCHI1882-20	ZJ474	Rheotanytarsus sp. 9XL	II	Rheotanytarsus sp. 9XL		L	China	BOLD:AEG1840
150	CHCHI1884-20	ZJ476	Rheotanytarsus sp. 9XL	II	Rheotanytarsus sp. 9XL		L	China	BOLD:AEG1840
151	CHCHI1936-20	ZJ581	Rheotanytarsus sp. 12XL	II	Rheotanytarsus sp. 12XL	F	A	China	BOLD:AEG5078
152	CHCHI1988-20	ZJ681	Rheotanytarsus ashei	I	Rheotanytarsus ashei	M	A	China	BOLD:ADK5525
153	CHCHI1989-20	ZJ682	Rheotanytarsus ashei	I	Rheotanytarsus ashei	M	A	China	BOLD:ADK5525
154	CHCHI1990-20	ZJ683	Rheotanytarsus ashei	I	Rheotanytarsus ashei	M	A	China	BOLD:ADK5525
155	CHCHI2041-20	ZJ752	Rheotanytarsus sp. 17XL	II	Rheotanytarsus sp. 17XL		L	China	BOLD:AEB9510
156	CHCHI2085-20	ZJ807	Rheotanytarsus sp. 17XL	II	Rheotanytarsus sp. 17XL		L	China	BOLD:AEB9510
157	CHCHI2158-20	ZJ966	Rheotanytarsus miaoae	I	Rheotanytarsus miaoae	M	A	China	BOLD:AEG9603
158	CHCHI2177-20	XL1016	Rheotanytarsus sp. 20XL	II	Rheotanytarsus sp. 20XL	M	A	China	BOLD:AEG4429
159	CHCHI2184-20	XL1034	Rheotanytarsus sp. 14XL	II	Rheotanytarsus sp. 14XL	M	A	China	BOLD:AEG3937
160	CHCHI2222-20	XL1174	Rheotanytarsus cangshanensis	I	Rheotanytarsus cangshanensis	M	A	China	BOLD:AEG0524
161	CHCHI2223-20	XL1175	Rheotanytarsus cangshanensis	I	Rheotanytarsus cangshanensis	M	A	China	BOLD:AEG0524
162	CHCHI2226-20	XL1181	Rheotanytarsus cangshanensis	I	Rheotanytarsus cangshanensis	M	A	China	BOLD:AEG0524
163	CHCHI2227-20	XL1184	Rheotanytarsus cangshanensis	I	Rheotanytarsus cangshanensis	M	A	China	BOLD:AEG0524
164	CHCHI2234-20	XL1194	Rheotanytarsus cangshanensis	I	Rheotanytarsus cangshanensis	M	A	China	BOLD:AEG0524
165	CHCHI2235-20	XL1195	Rheotanytarsus cangshanensis	I	Rheotanytarsus cangshanensis	M	A	China	BOLD:AEG0524
166	CHCHI2236-20	XL1197	Rheotanytarsus cangshanensis	I	Rheotanytarsus cangshanensis	M	A	China	BOLD:AEG0524
167	CHCHI2238-20	XL1200	Rheotanytarsus cangshanensis	I	Rheotanytarsus cangshanensis	M	A	China	BOLD:AEG0524
168	CHCHI2254-20	XL1243	Rheotanytarsus yamamotoi	I	Rheotanytarsus yamamotoi	M	A	China	BOLD:AEB8708
169	CHCHI2256-20	XL1246	Rheotanytarsus yamamotoi	I	Rheotanytarsus yamamotoi	M	A	China	BOLD:AEG2921
170	CHCHI2272-20	XL1303	Rheotanytarsus sp. 21XL	II	Rheotanytarsus sp. 21XL	M	A	China	BOLD:AEB7740
171	CHCHI2273-20	XL1304	Rheotanytarsus sp. 21XL	II	Rheotanytarsus sp. 21XL	M	A	China	BOLD:AEB7740
172	CHCHI2287-20	XL1344	Rheotanytarsus muscicola	I	Rheotanytarsus muscicola	M	A	China	BOLD:ACR3994
173	CHCHI2297-20	XL1384	Rheotanytarsus sp. 3XL	II	Rheotanytarsus sp. 3XL	M	A	China	BOLD:ADK4818
174	CHCHI2302-20	XL1399	Rheotanytarsus yamamotoi	I	Rheotanytarsus yamamotoi	M	A	China	BOLD:AEG2922
175	CHCHI2331-20	XL1584	Rheotanytarsus pentapoda	I	Rheotanytarsus pentapoda	M	A	China	BOLD:AEG3255
176	CHCHI2347-20	XL1675	Rheotanytarsus illiesi	I	Rheotanytarsus illiesi	M	A	China	BOLD:ADG9631
177	CHCHI2360-20	XL1777	Rheotanytarsus qiangi	I	Rheotanytarsus qiangi	F	A	China	BOLD:AEF9803
178	CHCHI2365-20	XL1791	Rheotanytarsus qiangi	I	Rheotanytarsus qiangi	M	A	China	BOLD:AER5421
179	CHCHI2367-20	XL1793	Rheotanytarsus sp. 21XL	II	Rheotanytarsus sp. 21XL	M	A	China	BOLD:AEB7740
180	CHCHI2368-20	XL1794	Rheotanytarsus sp. 21XL	II	Rheotanytarsus sp. 21XL	M	A	China	BOLD:AEB7740
181	CHCHI2369-20	XL1795	Rheotanytarsus qiangi	I	Rheotanytarsus qiangi	M	A	China	BOLD:AEG6755
182	CHCHI2371-20	XL1799	Rheotanytarsus qiangi	I	Rheotanytarsus qiangi	M	A	China	BOLD:AEF9803
183	CHCHI2383-20	XL1836	Rheotanytarsus fluminis	I	Rheotanytarsus fluminis	M	A	China	BOLD:ADX5278
184	CHCHI2384-20	XL1837	Rheotanytarsus sp. 24XL	II	Rheotanytarsus sp. 24XL	M	A	China	BOLD:AEG5598
185	CHCHI2393-20	XL1927	Rheotanytarsus sp. 11XL	II	Rheotanytarsus sp. 11XL		L	China	BOLD:ADO9851
186	CHCHI2435-20	XL2280	Rheotanytarsus sp. 11XL	II	Rheotanytarsus sp. 11XL		L	China	BOLD:ADO9851
187	CHCHI2493-20	XL2474	Rheotanytarsus sp. 21XL	II	Rheotanytarsus sp. 21XL	M	A	China	BOLD:AEB7740
188	CHCHI2494-20	XL2475	Rheotanytarsus sp. 21XL	II	Rheotanytarsus sp. 21XL	M	A	China	BOLD:AEB7740
189	CHCHI2496-20	XL2477	Rheotanytarsus qiangi	I	Rheotanytarsus qiangi	M	A	China	BOLD:AEG6755
190	CHCHI2497-20	XL2478	Rheotanytarsus qiangi	I	Rheotanytarsus qiangi	M	A	China	BOLD:AEG6755
191	CHCHI2511-20	XL2494	Rheotanytarsus sp. 17XL	II	Rheotanytarsus sp. 17XL	M	A	China	BOLD:AEB9510
192	CHCHI2517-20	XL2512	Rheotanytarsus fluminis	I	Rheotanytarsus fluminis	M	A	China	BOLD:ADX5278
193	CHCHI2629-20	XL2806	Rheotanytarsus sp. 8XL	II	Rheotanytarsus sp. 8XL		L	China	BOLD:ADU5416
194	CHCHI2657-20	XL3025	Rheotanytarsus sp. 3XL	II	Rheotanytarsus sp. 3XL	M	A	China	BOLD:ADK4818
195	CHCHI2672-20	XL3156	Rheotanytarsus sp. 3XL	II	Rheotanytarsus sp. 3XL		L	China	BOLD:ADK4818
196	CHCHI2698-20	XL3209	Rheotanytarsus sp. 3XL	II	Rheotanytarsus sp. 3XL		L	China	BOLD:ADK4818
197	CHCHI2708-20	XL3223	Rheotanytarsus sp. 8XL	II	Rheotanytarsus sp. 8XL		L	China	BOLD:AEG6267
198	CHCHI2739-20	XL3264	Rheotanytarsus sp. 19XL	II	Rheotanytarsus sp. 19XL	M	A	China	BOLD:ADO9852
199	CHCHI2819-20	XL3427	Rheotanytarsus sp. 13XL	II	Rheotanytarsus sp. 13XL	M	A	China	BOLD:ADH2116
200	CHCHI2908-20	XL3565	Rheotanytarsus cangshanensis	I	Rheotanytarsus cangshanensis	F	A	China	BOLD:AEG0524
201	CHCHI2980-20	XL3677	Rheotanytarsus photophilus	I	Rheotanytarsus photophilus	M	A	China	BOLD:ADA8135
202	CHCHI2981-20	XL3678	Rheotanytarsus photophilus	I	Rheotanytarsus photophilus	M	A	China	BOLD:ADA8135
203	CHCHI3023-20	XL498	Rheotanytarsus sp. 21XL	II	Rheotanytarsus sp. 21XL	M	A	China	BOLD:AEB7740
204	CHCHI3024-20	XL499	Rheotanytarsus sp. 21XL	II	Rheotanytarsus sp. 21XL	M	A	China	BOLD:AEB7740
205	CHCHI3031-20	XL509	Rheotanytarsus yamamotoi	I	Rheotanytarsus yamamotoi	M	A	China	BOLD:AEG2920
206	CHCHI3032-20	XL510	Rheotanytarsus sp. 6XL	II	Rheotanytarsus sp. 6XL	M	A	China	BOLD:ADP1196
207	CHCHI3040-20	XL528	Rheotanytarsus yamamotoi	I	Rheotanytarsus yamamotoi	M	A	China	BOLD:AEG2920
208	CHCHI3048-20	XL546	Rheotanytarsus sp. 16XL	II	Rheotanytarsus sp. 16XL	M	A	China	BOLD:AEG2070
209	CHCHI3115-20	CHLA525	Rheotanytarsus sp. 8XL	II	Rheotanytarsus sp. 8XL		L	China	BOLD:AEG9168
210	CHCHI3428-21	DPS05	Rheotanytarsus sp. 3XL	II	Rheotanytarsus sp. 3XL	M	A	China	BOLD:ADK4818
211	CHCHI3438-21	XL328	Rheotanytarsus sp. 19XL	II	Rheotanytarsus sp. 19XL	M	A	China	BOLD:ADO9852
212	CHCHI3493-21	XL4086	Rheotanytarsus sp. 3XL	II	Rheotanytarsus sp. 3XL	F	A	China	BOLD:ADK4818
213	CHCHI3506-21	XL4099	Rheotanytarsus sp. 23XL	II	Rheotanytarsus sp. 23XL	F	A	China	BOLD:AEL2275
214	CHCHI3535-21	XL4128	Rheotanytarsus sp. 3XL	II	Rheotanytarsus sp. 3XL	M	A	China	BOLD:ADK4818
215	CHCHI3820-21	XL4451	Rheotanytarsus sp. 15XL	II	Rheotanytarsus sp. 15XL	M	A	China	BOLD:AEN4181
216	CHCHI3895-21	XL4526	Rheotanytarsus sp. 3XL	II	Rheotanytarsus sp. 3XL	M	A	China	BOLD:ADK4818
217	CHGX267-22	LSHP202	Rheotanytarsus sp. 5XL	II	Rheotanytarsus sp. 5XL	F	A	China	BOLD:AEN8397
218	CHIFI245-16	ZMUO.025375	Rheotanytarsus ringei	I	Rheotanytarsus ringei	NA	A	Finland	BOLD:AAF7635
219	CHIXJ032-17	XJ184	Rheotanytarsus ashei	I	Rheotanytarsus ashei	M	A	China	BOLD:ADK5525
220	CHIXJ050-17	XJ57	Rheotanytarsus sp. 3XL	II	Rheotanytarsus sp. 3XL	M	A	China	BOLD:ADK4818
221	CHIXJ068-18	XJ59	Rheotanytarsus ashei	I	Rheotanytarsus ashei	M	A	China	BOLD:ADK5525
222	CHMNO175-14	TRD-CH175	Rheotanytarsus ringei	I	Rheotanytarsus ringei	M	A	Norway	BOLD:AAF7635
223	CHMNO412-15	TRD-CH409	Rheotanytarsus pentapoda	I	Rheotanytarsus pentapoda	M	A	Norway	BOLD:ABZ1633
224	CHNTA002-15	WZSM17	Rheotanytarsus sp. 2XL	II	Rheotanytarsus sp. 2XL	M	A	China	BOLD:ACY2708
225	CHNTA003-15	WZSM08	Rheotanytarsus adjectus	I	Rheotanytarsus adjectus	M	A	China	BOLD:ACY2707
226	CHRFI160-10	ES320	Rheotanytarsus guanacastensis	I	Rheotanytarsus guanacastensis	M	A	Costa Rica	BOLD:AAP6139
227	CHRFI163-10	ES323	Rheotanytarsus sp. 3TE	II	Rheotanytarsus sp. 3TE	M	A	Costa Rica	BOLD:AAP6559
228	CHRFI164-10	ES324	Rheotanytarsus sp. 2TE	II	Rheotanytarsus sp. 2TE	M	A	Costa Rica	BOLD:AAP5873
229	CHRFI213-10	Finnmark179	Rheotanytarsus ringei	I	Rheotanytarsus ringei	M	A	Norway	BOLD:AAF7635
230	CHRFI217-10	Finnmark183	Rheotanytarsus ringei	I	Rheotanytarsus ringei	M	A	Norway	BOLD:AAF7635
231	CHRFI277-10	Finnmark243	Rheotanytarsus pentapoda	I	Rheotanytarsus pentapoda	M	A	Norway	BOLD:ACE3020
232	CHRFI536-11	Finnmark496	Rheotanytarsus distinctissimus	I	Rheotanytarsus pellucidus	M	A	Norway	BOLD:AAU3409
233	CHRFI740-11	Finnmark716	Rheotanytarsus pentapoda	I	Rheotanytarsus pentapoda	M	A	Norway	BOLD:ACE3020
234	CHRFI744-11	Finnmark720	Rheotanytarsus pentapoda	I	Rheotanytarsus pentapoda	M	A	Norway	BOLD:ACE3020
235	CHRFI753-11	Finnmark729	Rheotanytarsus distinctissimus	I	Rheotanytarsus pellucidus	M	A	Norway	BOLD:AAU3409
236	CHRFI755-11	Finnmark731	Rheotanytarsus distinctissimus	I	Rheotanytarsus pellucidus	M	A	Norway	BOLD:AAU3409
237	CHURC220-07	CHIR_CH220	Rheotanytarsus	III	Rheotanytarsus pentapoda	M	A	Canada	BOLD:AAD5143
238	CHURC252-07	CHIR_CH252	Rheotanytarsus	III	Rheotanytarsus pentapoda	M	A	Canada	BOLD:AAD5143
239	CHURC263-07	CHIR_CH263	Rheotanytarsus	III	Rheotanytarsus pentapoda	M	A	Canada	BOLD:AAD5143
240	CHURC343-07	CHIR_CH343	Rheotanytarsus sp. TE01	II	Rheotanytarsus sp. TE01	M	A	Canada	BOLD:AAD5144
241	CHURC370-07	CHIR_CH370	Rheotanytarsus	III	Rheotanytarsus pentapoda	F	A	Canada	BOLD:AAD5143
242	CHURC405-07	CHIR_CH405	Rheotanytarsus sp. TE01	II	Rheotanytarsus sp. TE01	M	A	Canada	BOLD:AAD5144
243	CHURC409-07	CHIR_CH409	Rheotanytarsus pellucidus	I	Rheotanytarsus pellucidus	M	A	Canada	BOLD:AAI0332
244	CHURC410-07	CHIR_CH410	Rheotanytarsus pellucidus	I	Rheotanytarsus pellucidus	M	A	Canada	BOLD:ACM4879
245	CHURC754-09	HLC-27081	Rheotanytarsus	III	Rheotanytarsus pentapoda	M	A	Canada	BOLD:AAD5143
246	CLCHN089-20	XL3106	Rheotanytarsus sp. 3XL	II	Rheotanytarsus sp. 3XL		L	China	BOLD:ADK4818
247	CLCHN103-20	XL3147	Rheotanytarsus sp. 3XL	II	Rheotanytarsus sp. 3XL		L	China	BOLD:ADK4818
248	CLCHN104-20	XL3150	Rheotanytarsus sp. 3XL	II	Rheotanytarsus sp. 3XL		L	China	BOLD:ADK4818
249	CLCHN107-20	XL3153	Rheotanytarsus sp. 3XL	II	Rheotanytarsus sp. 3XL		L	China	BOLD:ADK4818
250	CLCHN383-21	CHLA418	Rheotanytarsus sp. 3XL	II	Rheotanytarsus sp. 3XL		L	China	BOLD:ADK4818
251	CLCHN385-21	CHLA420	Rheotanytarsus sp. 3XL	II	Rheotanytarsus sp. 3XL		L	China	BOLD:ADK4818
252	CLCHN387-21	CHLA422	Rheotanytarsus sp. 3XL	II	Rheotanytarsus sp. 3XL		L	China	BOLD:ADK4818
253	CLCHN388-21	CHLA423	Rheotanytarsus sp. 3XL	II	Rheotanytarsus sp. 3XL		L	China	BOLD:ADK4818
254	CLCHN408-21	CHLA443	Rheotanytarsus sp. 3XL	II	Rheotanytarsus sp. 3XL		L	China	BOLD:ADK4818
255	CLCHN431-22	CHLA938	Rheotanytarsus yamamotoi	I	Rheotanytarsus yamamotoi		L	China	BOLD:ADC4204
256	CLCHN453-22	CHLA960	Rheotanytarsus yamamotoi	I	Rheotanytarsus yamamotoi		L	China	BOLD:ADC4204
257	CLCHN466-22	CHLA973	Rheotanytarsus yamamotoi	I	Rheotanytarsus yamamotoi		L	China	BOLD:ADC4204
258	CLCHN471-22	CHLA978	Rheotanytarsus yamamotoi	I	Rheotanytarsus yamamotoi		L	China	BOLD:AEG2920
259	CLCHN473-22	CHLA980	Rheotanytarsus yamamotoi	I	Rheotanytarsus yamamotoi		L	China	BOLD:AES0389
260	CLCHN474-22	CHLA981	Rheotanytarsus yamamotoi	I	Rheotanytarsus yamamotoi		L	China	BOLD:ADC4204
261	CLCHN475-22	CHLA982	Rheotanytarsus adjectus	I	Rheotanytarsus adjectus		L	China	BOLD:ACY2707
262	CLCHN488-22	CHLA995	Rheotanytarsus yamamotoi	I	Rheotanytarsus yamamotoi		L	China	BOLD:ADC4204
263	CLCHN489-22	CHLA996	Rheotanytarsus yamamotoi	I	Rheotanytarsus yamamotoi		L	China	BOLD:ADC4204
264	CLCHN491-22	CHLA998	Rheotanytarsus yamamotoi	I	Rheotanytarsus yamamotoi		L	China	BOLD:ADC4204
265	CLCHN538-22	CHLA1045	Rheotanytarsus adjectus	I	Rheotanytarsus adjectus		L	China	BOLD:ACY2707
266	CLCHN539-22	CHLA1046	Rheotanytarsus yamamotoi	I	Rheotanytarsus yamamotoi		L	China	BOLD:ADC4204
267	CLCHN543-22	CHLA1050	Rheotanytarsus yamamotoi	I	Rheotanytarsus yamamotoi		L	China	BOLD:ADC4204
268	CNBRE862-14	BIOUG10331-E08	Rheotanytarsus	III	Rheotanytarsus sp. 8	NA	A	Canada	BOLD:ACL3650
269	CNBRF826-14	BIOUG10448-F09	Rheotanytarsus	III	Rheotanytarsus sp. 8	NA	A	Canada	BOLD:ACL3650
270	CNBRG135-14	BIOUG10454-C12	Rheotanytarsus	III	Rheotanytarsus sp. 8	NA	A	Canada	BOLD:ACL3650
271	CNBRG137-14	BIOUG10454-D02	Rheotanytarsus	III	Rheotanytarsus sp. 8	NA	A	Canada	BOLD:ACL3650
272	CNBRG272-14	BIOUG10516-C11	Rheotanytarsus	III	Rheotanytarsus sp. 9	NA	A	Canada	BOLD:AAH3858
273	CNBRN1142-14	BIOUG10973-C06	Rheotanytarsus	III	Rheotanytarsus sp. 3	NA	A	Canada	BOLD:AAH3854
274	CNBRO909-14	BIOUG11101-G05	Rheotanytarsus	III	Rheotanytarsus sp. 8	NA	A	Canada	BOLD:ACL3650
275	CNBRP420-14	BIOUG11147-D04	Rheotanytarsus	III	Rheotanytarsus sp. 9	NA	A	Canada	BOLD:AAH3858
276	CNBRP529-14	BIOUG11148-E06	Rheotanytarsus	III	Rheotanytarsus sp. 8	NA	A	Canada	BOLD:ACL3650
277	CNBRP679-14	BIOUG11150-B02	Rheotanytarsus	III	Rheotanytarsus sp. 8	NA	A	Canada	BOLD:ACL3650
278	CNBRP751-14	BIOUG11150-H02	Rheotanytarsus	III	Rheotanytarsus sp. 9	NA	A	Canada	BOLD:AAH3858
279	CNBRP769-14	BIOUG11161-A09	Rheotanytarsus	III	Rheotanytarsus sp. 8	NA	A	Canada	BOLD:ACL3650
280	CNBRP826-14	BIOUG11161-F06	Rheotanytarsus	III	Rheotanytarsus sp. 9	NA	A	Canada	BOLD:AAH3858
281	CNBRP855-14	BIOUG11161-H11	Rheotanytarsus	III	Rheotanytarsus sp. 9	NA	A	Canada	BOLD:AAH3858
282	CNBRP873-14	BIOUG11162-B06	Rheotanytarsus	III	Rheotanytarsus sp. 9	NA	A	Canada	BOLD:AAH3858
283	CNBRP889-14	BIOUG11162-C10	Rheotanytarsus	III	Rheotanytarsus sp. 8	NA	A	Canada	BOLD:ACL3650
284	CNBRP912-14	BIOUG11162-E09	Rheotanytarsus	III	Rheotanytarsus sp. 9	NA	A	Canada	BOLD:AAH3858
285	CNBRP960-14	BIOUG11163-A10	Rheotanytarsus	III	Rheotanytarsus sp. 9	NA	A	Canada	BOLD:AAH3858
286	CNBRP1003-14	BIOUG11163-E05	Rheotanytarsus	III	Rheotanytarsus sp. 8	NA	A	Canada	BOLD:ACL3650
287	CNBRP1044-14	BIOUG11163-H10	Rheotanytarsus	III	Rheotanytarsus sp. 8	NA	A	Canada	BOLD:ACL3650
288	CNBRP1148-14	BIOUG11165-A08	Rheotanytarsus	III	Rheotanytarsus sp. 8	NA	A	Canada	BOLD:ACL3650
289	CNBRP1173-14	BIOUG11165-C09	Rheotanytarsus	III	Rheotanytarsus sp. 9	NA	A	Canada	BOLD:AAH3858
290	CNBRP1209-14	BIOUG11165-F09	Rheotanytarsus	III	Rheotanytarsus sp. 8	NA	A	Canada	BOLD:ACL3650
291	CNBRP1550-14	BIOUG11211-A02	Rheotanytarsus	III	Rheotanytarsus sp. 9	NA	A	Canada	BOLD:AAH3858
292	CNBRP1558-14	BIOUG11211-A10	Rheotanytarsus	III	Rheotanytarsus sp. 8	NA	A	Canada	BOLD:ACL3650
293	CNBRP1611-14	BIOUG11211-F03	Rheotanytarsus	III	Rheotanytarsus sp. 9	NA	A	Canada	BOLD:AAH3858
294	CNBRP1841-14	BIOUG11214-A08	Rheotanytarsus	III	Rheotanytarsus sp. 9	NA	A	Canada	BOLD:AAH3858
295	CNBRP1856-14	BIOUG11214-B11	Rheotanytarsus	III	Rheotanytarsus sp. 9	NA	A	Canada	BOLD:AAH3858
296	CNBRQ179-14	BIOUG11222-B04	Rheotanytarsus	III	Rheotanytarsus sp. 8	NA	A	Canada	BOLD:ACL3650
297	CNBRQ223-14	BIOUG11222-E12	Rheotanytarsus	III	Rheotanytarsus sp. 8	NA	A	Canada	BOLD:ACL3650
298	CNBRQ225-14	BIOUG11222-F02	Rheotanytarsus	III	Rheotanytarsus sp. 8	NA	A	Canada	BOLD:ACL3650
299	CNBRQ421-14	BIOUG11224-F08	Rheotanytarsus	III	Rheotanytarsus sp. 9	NA	A	Canada	BOLD:AAH3858
300	CNBRQ562-14	BIOUG11245-A11	Rheotanytarsus	III	Rheotanytarsus sp. 8	NA	A	Canada	BOLD:ACL3650
301	CNBRQ643-14	BIOUG11245-H08	Rheotanytarsus	III	Rheotanytarsus sp. 9	NA	A	Canada	BOLD:AAH3858
302	CNBRQ799-14	BIOUG11247-E10	Rheotanytarsus	III	Rheotanytarsus sp. 8	NA	A	Canada	BOLD:ACL3650
303	CNBRQ808-14	BIOUG11247-F07	Rheotanytarsus	III	Rheotanytarsus sp. 8	NA	A	Canada	BOLD:ACL3650
304	CNFND180-14	BIOUG09971-A07	Rheotanytarsus	III	Rheotanytarsus pentapoda	NA	A	Canada	BOLD:ACL3883
305	CNFND246-14	BIOUG09971-G01	Rheotanytarsus	III	Rheotanytarsus sp. 8	NA	A	Canada	BOLD:ACL3650
306	CNFND312-14	BIOUG09972-D08	Rheotanytarsus	III	Rheotanytarsus sp. 8	NA	A	Canada	BOLD:ACL3650
307	CNFND596-14	BIOUG09975-D07	Rheotanytarsus	III	Rheotanytarsus sp. 8	NA	A	Canada	BOLD:ACL3650
308	CNFND747-14	BIOUG09977-F11	Rheotanytarsus	III	Rheotanytarsus sp. 8	NA	A	Canada	BOLD:ACL3650
309	CNFND761-14	BIOUG09977-H01	Rheotanytarsus	III	Rheotanytarsus pentapoda	NA	A	Canada	BOLD:AAL9308
310	CNFND809-14	BIOUG10173-D02	Rheotanytarsus	III	Rheotanytarsus sp. 8	NA	A	Canada	BOLD:ACL3650
311	CNFND952-14	BIOUG10176-C05	Rheotanytarsus	III	Rheotanytarsus pentapoda	NA	A	Canada	BOLD:AAL9308
312	CNFND974-14	BIOUG10176-E03	Rheotanytarsus	III	Rheotanytarsus pentapoda	NA	A	Canada	BOLD:AAL9308
313	CNFNE812-14	BIOUG10222-G03	Rheotanytarsus	III	Rheotanytarsus pentapoda	NA	A	Canada	BOLD:AAL9308
314	CNFNF311-14	BIOUG10357-B07	Rheotanytarsus pentapoda	I	Rheotanytarsus pentapoda	NA	A	Canada	BOLD:ACL5271
315	CNFNH806-14	BIOUG10712-A09	Rheotanytarsus	III	Rheotanytarsus sp. 8	NA	A	Canada	BOLD:ACL3650
316	CNFNI127-14	BIOUG10813-C04	Rheotanytarsus	III	Rheotanytarsus sp. 8	NA	A	Canada	BOLD:ACL3650
317	CNFNP1001-14	BIOUG11140-A04	Rheotanytarsus	III	Rheotanytarsus sp. 8	NA	A	Canada	BOLD:ACL3650
318	CNFNP1263-14	BIOUG11142-G04	Rheotanytarsus	III	Rheotanytarsus pentapoda	NA	A	Canada	BOLD:AAL9308
319	CNFNP1705-14	BIOUG11154-D07	Rheotanytarsus	III	Rheotanytarsus pentapoda	NA	A	Canada	BOLD:AAL9308
320	CNFNQ786-14	BIOUG11179-A07	Rheotanytarsus	III	Rheotanytarsus pentapoda	NA	A	Canada	BOLD:AAL9308
321	CNFNQ879-14	BIOUG11180-A05	Rheotanytarsus pentapoda	I	Rheotanytarsus pentapoda	NA	A	Canada	BOLD:ACL5271
322	CNFNQ1341-14	BIOUG11184-H03	Rheotanytarsus	III	Rheotanytarsus sp. 8	NA	A	Canada	BOLD:ACL3650
323	CNGBJ444-14	BIOUG10604-F04	Rheotanytarsus	III	Rheotanytarsus exiguus group sp.	F	A	Canada	BOLD:ABV1221
324	CNGBJ611-14	BIOUG10606-D05	Rheotanytarsus	III	Rheotanytarsus exiguus group sp.	M	A	Canada	BOLD:ABV1221
325	CNGBJ685-14	BIOUG10607-B08	Rheotanytarsus	III	Rheotanytarsus exiguus group sp.	F	A	Canada	BOLD:ABV1221
326	CNGBJ1790-14	BIOUG10645-C09	Rheotanytarsus	III	Rheotanytarsus exiguus group sp.	NA	A	Canada	BOLD:ABV1221
327	CNGMD454-14	BIOUG09907-G02	Rheotanytarsus	III	Rheotanytarsus sp. 8	NA	A	Canada	BOLD:ACL3650
328	CNGMG268-14	BIOUG10253-D02	Rheotanytarsus	III	Rheotanytarsus sp. 8	NA	A	Canada	BOLD:ACL3650
329	CNGMG298-14	BIOUG10253-F08	Rheotanytarsus	III	Rheotanytarsus sp. 8	NA	A	Canada	BOLD:ACL3650
330	CNGMG329-14	BIOUG10254-A04	Rheotanytarsus	III	Rheotanytarsus sp. 8	NA	A	Canada	BOLD:ACL3650
331	CNGMG379-14	BIOUG10254-E06	Rheotanytarsus	III	Rheotanytarsus sp. 8	NA	A	Canada	BOLD:ACL3650
332	CNGMG612-14	BIOUG10257-A02	Rheotanytarsus	III	Rheotanytarsus sp. 8	NA	A	Canada	BOLD:ACL3650
333	CNGMG748-14	BIOUG10258-D07	Rheotanytarsus	III	Rheotanytarsus sp. 3	NA	A	Canada	BOLD:AAH3854
334	CNGMG754-14	BIOUG10258-E01	Rheotanytarsus	III	Rheotanytarsus sp. 8	NA	A	Canada	BOLD:ACL3650
335	CNGMG818-14	BIOUG10259-B06	Rheotanytarsus	III	Rheotanytarsus sp. 8	NA	A	Canada	BOLD:ACL3650
336	CNGMG1365-14	BIOUG10341-G10	Rheotanytarsus	III	Rheotanytarsus sp. 8	NA	A	Canada	BOLD:ACL3650
337	CNGMG1450-14	BIOUG10342-F12	Rheotanytarsus	III	Rheotanytarsus sp. 8	NA	A	Canada	BOLD:ACL3650
338	CNGRB455-12	BIOUG03137-C04	Rheotanytarsus	III	Rheotanytarsus sp. 2	NA	NA	Canada	BOLD:ABA6514
339	CNGSE686-15	BIOUG21621-E01	Rheotanytarsus	III	Rheotanytarsus sp. 2	NA	A	Canada	BOLD:ABA6514
340	CNKJC164-14	BIOUG11370-D03	Rheotanytarsus	III	Rheotanytarsus pellucidus	NA	A	Canada	BOLD:ACM4901
341	CNLMF855-14	BIOUG12008-A09	Rheotanytarsus pellucidus	I	Rheotanytarsus pellucidus	NA	A	Canada	BOLD:ACM4879
342	CNPPH538-12	BIOUG03749-E04	Rheotanytarsus	III	Rheotanytarsus exiguus group sp.	F	A	Canada	BOLD:ABV1221
343	CNPPH725-12	BIOUG03762-E01	Rheotanytarsus	III	Rheotanytarsus exiguus group sp.	F	A	Canada	BOLD:ABV1221
344	CNPPJ342-12	BIOUG03908-C01	Rheotanytarsus	III	Rheotanytarsus exiguus group sp.	F	A	Canada	BOLD:ABV1221
345	CNRGE103-15	BIOUG20547-E07	Rheotanytarsus	III	Rheotanytarsus sp. 2	NA	A	Canada	BOLD:ABA6514
346	CNRGR253-15	BIOUG21543-G09	Rheotanytarsus	III	Rheotanytarsus exiguus group sp.	F	A	Canada	BOLD:ABV1221
347	CNROB447-13	BIOUG08481-B05	Rheotanytarsus	III	Rheotanytarsus sp. 9	M	A	Canada	BOLD:ACJ8793
348	CNROB570-13	BIOUG08482-D09	Rheotanytarsus	III	Rheotanytarsus sp. 2	M	A	Canada	BOLD:ABA6514
349	CNROC220-13	BIOUG08515-A11	Rheotanytarsus	III	Rheotanytarsus sp. 2	NA	A	Canada	BOLD:ABA6514
350	CNROC488-13	BIOUG08523-H05	Rheotanytarsus	III	Rheotanytarsus sp. 2	M	A	Canada	BOLD:ABA6514
351	CNROC682-13	BIOUG08525-H09	Rheotanytarsus	III	Rheotanytarsus sp. 2	F	A	Canada	BOLD:ABA6514
352	CNROD288-13	BIOUG08530-A08	Rheotanytarsus	III	Rheotanytarsus sp. 2	NA	A	Canada	BOLD:ABA6514
353	CNROL740-13	BIOUG08877-F10	Rheotanytarsus	III	Rheotanytarsus sp. 2	NA	A	Canada	BOLD:ABA6514
354	CNROM985-13	BIOUG09057-H11	Rheotanytarsus	III	Rheotanytarsus sp. 2	NA	A	Canada	BOLD:ABA6514
355	CNROQ367-13	BIOUG09598-H10	Rheotanytarsus	III	Rheotanytarsus sp. 2	NA	A	Canada	BOLD:ABA6514
356	CNSLH248-12	BIOUG03899-D10	Rheotanytarsus	III	Rheotanytarsus exiguus group sp.	F	A	Canada	BOLD:ABV1221
357	CNSLJ255-12	BIOUG03996-G03	Rheotanytarsus	III	Rheotanytarsus exiguus group sp.	F	A	Canada	BOLD:ABV1221
358	CNTGA1984-15	BIOUG18372-F08	Rheotanytarsus	III	Rheotanytarsus pentapoda	NA	A	Canada	BOLD:AAL9308
359	CNTIF500-15	BIOUG21035-B12	Rheotanytarsus	III	Rheotanytarsus exiguus group sp.	F	A	Canada	BOLD:ABV1221
360	CNTII245-15	BIOUG21860-F08	Rheotanytarsus	III	Rheotanytarsus exiguus group sp.	M	A	Canada	BOLD:ABV1221
361	CNTII483-15	BIOUG21863-B09	Rheotanytarsus	III	Rheotanytarsus exiguus group sp.	F	A	Canada	BOLD:ABV1221
362	CNTII561-15	BIOUG21864-A04	Rheotanytarsus	III	Rheotanytarsus exiguus group sp.	NA	A	Canada	BOLD:ABV1221
363	CNTIJ166-15	BIOUG21293-A04	Rheotanytarsus	III	Rheotanytarsus exiguus group sp.	F	A	Canada	BOLD:ABV1221
364	CNTMA413-14	BIOUG11053-C09	Rheotanytarsus	III	Rheotanytarsus pentapoda	NA	A	Canada	BOLD:AAL9308
365	CNWAE022-14	BIOUG17947-B10	Rheotanytarsus sp. TE01	II	Rheotanytarsus sp. TE01	NA	A	Canada	BOLD:AAD5144
366	CNWAE1654-14	BIOUG18011-A06	Rheotanytarsus sp. TE01	II	Rheotanytarsus sp. TE01	NA	A	Canada	BOLD:AAD5144
367	CNWAE6115-14	BIOUG18126-F06	Rheotanytarsus pentapoda	I	Rheotanytarsus pentapoda	NA	A	Canada	BOLD:AAD5143
368	CNWAE6316-14	BIOUG18128-G05	Rheotanytarsus sp. TE01	II	Rheotanytarsus sp. TE01	NA	A	Canada	BOLD:AAD5144
369	CNWAF125-15	BIOUG18158-D02	Rheotanytarsus sp. TE01	II	Rheotanytarsus sp. TE01	NA	A	Canada	BOLD:AAD5144
370	CNWAF747-15	BIOUG18221-H06	Rheotanytarsus sp. TE01	II	Rheotanytarsus sp. TE01	NA	A	Canada	BOLD:AAD5144
371	CNWAF885-15	BIOUG18223-D02	Rheotanytarsus sp. TE01	II	Rheotanytarsus sp. TE01	NA	A	Canada	BOLD:AAD5144
372	CNWAF1036-15	BIOUG18224-H10	Rheotanytarsus sp. TE01	II	Rheotanytarsus sp. TE01	NA	A	Canada	BOLD:AAD5144
373	CNWAF1044-15	BIOUG18225-A07	Rheotanytarsus sp. TE01	II	Rheotanytarsus sp. TE01	NA	A	Canada	BOLD:AAD5144
374	CNWAF1102-15	BIOUG18225-F05	Rheotanytarsus sp. TE01	II	Rheotanytarsus sp. TE01	NA	A	Canada	BOLD:AAD5144
375	DWS029-20	DWS29	Rheotanytarsus sp. 14XL	II	Rheotanytarsus sp. 14XL	M	A	China	BOLD:AEG3937
376	DWS090-20	DWS90	Rheotanytarsus sp. 14XL	II	Rheotanytarsus sp. 14XL	M	A	China	BOLD:AEG3937
377	DWS419-22	DWS419	Rheotanytarsus sp. 7XL	II	Rheotanytarsus sp. 7XL	F	A	China	BOLD:AES8606
378	GBDP3338-07	AM398767	Rheotanytarsus sp. TE-2006	II	Rheotanytarsus sp. TE-2006	NA	NA	South Africa	BOLD:AAY0152
379	GBMNC7685-20	MT526102	Rheotanytarsus exiguus group sp. 1SMRD073013-THBL038	II	Rheotanytarsus exiguus group sp.	NA	NA	United States	BOLD:ABV1221
380	GBMNC7686-20	MT526101	Rheotanytarsus exiguus group sp. 1SMR073013-THBK032	II	Rheotanytarsus exiguus group sp.	NA	NA	United States	BOLD:ABV1221
381	GBMNC7687-20	MT526100	Rheotanytarsus exiguus group sp. 1SMJ073013-THBL050	II	Rheotanytarsus exiguus group sp.	NA	NA	United States	BOLD:ABV1221
382	GBMND90792-21	MZ004967	Rheotanytarsus curtistylus	I	Rheotanytarsus curtistylus	NA	NA	Italy	BOLD:ACR3994
383	GDIP3560-22	ZFMK-TIS-2570478	Rheotanytarsus photophilus	I	Rheotanytarsus photophilus	F	A	Germany	BOLD:ADA8135
384	GDIP3673-22	ZFMK-TIS-2596319	Rheotanytarsus photophilus	I	Rheotanytarsus photophilus	M	A	Germany	BOLD:ADA8135
385	GDIP3789-22	ZFMK-TIS-2602561	Rheotanytarsus photophilus	I	Rheotanytarsus photophilus	F	A	Germany	BOLD:ADA8135
386	GDIP3795-22	ZFMK-TIS-2602568	Rheotanytarsus photophilus	I	Rheotanytarsus photophilus	M	A	Germany	BOLD:ADA8135
387	GMBML137-17	BIOUG36680-F05	Rheotanytarsus	III	Rheotanytarsus muscicola	NA	A	Belarus	BOLD:ACR3994
388	GMBMN068-17	BIOUG36684-G05	Rheotanytarsus photophilus	I	Rheotanytarsus photophilus	NA	A	Belarus	BOLD:ADA8135
389	GMDAP047-12	BIOUG01724-D11	Rheotanytarsus	III	Rheotanytarsus pellucidus		I	Canada	BOLD:AAH0043
390	GMDAP050-12	BIOUG01724-E02	Rheotanytarsus	III	Rheotanytarsus sp. 2		I	Canada	BOLD:ABA6514
391	GMDAP053-12	BIOUG01724-E05	Rheotanytarsus	III	Rheotanytarsus sp. 2		I	Canada	BOLD:ABA6514
392	GMDAP067-12	BIOUG01724-F07	Rheotanytarsus	III	Rheotanytarsus pellucidus		I	Canada	BOLD:AAH0043
393	GMDAP092-12	BIOUG01724-H08	Rheotanytarsus	III	Rheotanytarsus sp. 9		I	Canada	BOLD:AAH3858
394	GMDAP100-12	BIOUG01725-A05	Rheotanytarsus	III	Rheotanytarsus sp. 10		I	Canada	BOLD:AAH3850
395	GMDAP142-12	BIOUG01725-D11	Rheotanytarsus	III	Rheotanytarsus sp. 10		I	Canada	BOLD:AAH3850
396	GMDAP159-12	BIOUG01725-F04	Rheotanytarsus	III	Rheotanytarsus sp. 10		I	Canada	BOLD:AAH3850
397	GMDAP194-12	BIOUG02694-A04	Rheotanytarsus	III	Rheotanytarsus sp. 9		I	Canada	BOLD:AAH3858
398	GMDAP195-12	BIOUG02694-A05	Rheotanytarsus	III	Rheotanytarsus sp. 9		I	Canada	BOLD:AAH3858
399	GMDAP198-12	BIOUG02694-A08	Rheotanytarsus	III	Rheotanytarsus sp. 9		I	Canada	BOLD:AAH3858
400	GMDAP199-12	BIOUG02694-A09	Rheotanytarsus	III	Rheotanytarsus sp. 9		I	Canada	BOLD:AAH3858
401	GMDAP210-12	BIOUG02694-B08	Rheotanytarsus	III	Rheotanytarsus sp. 9		I	Canada	BOLD:AAH3858
402	GMDAP225-12	BIOUG02694-C11	Rheotanytarsus	III	Rheotanytarsus sp. 10		I	Canada	BOLD:AAH3850
403	GMDAP232-12	BIOUG02694-D06	Rheotanytarsus	III	Rheotanytarsus sp. 10		I	Canada	BOLD:AAH3850
404	GMDAP235-12	BIOUG02694-D09	Rheotanytarsus	III	Rheotanytarsus sp. 10		I	Canada	BOLD:AAH3850
405	GMDAP240-12	BIOUG02694-E02	Rheotanytarsus	III	Rheotanytarsus sp. 10		I	Canada	BOLD:AAH3850
406	GMDAP298-12	BIOUG02695-B01	Rheotanytarsus	III	Rheotanytarsus sp. 10		I	Canada	BOLD:AAH3850
407	GMDAP1066-13	BIOUG03303-F05	Rheotanytarsus	III	Rheotanytarsus sp. 9		I	Canada	BOLD:AAH3858
408	GMDAP1072-13	BIOUG03303-F11	Rheotanytarsus	III	Rheotanytarsus sp. 10		I	Canada	BOLD:AAH3850
409	GMDAP1075-13	BIOUG03303-G02	Rheotanytarsus	III	Rheotanytarsus sp. 9		I	Canada	BOLD:AAH3858
410	GMDAP1076-13	BIOUG03303-G03	Rheotanytarsus	III	Rheotanytarsus sp. 9		I	Canada	BOLD:AAH3858
411	GMDAP1079-13	BIOUG03303-G06	Rheotanytarsus	III	Rheotanytarsus sp. 9		I	Canada	BOLD:AAH3858
412	GMDAP1081-13	BIOUG03303-G08	Rheotanytarsus	III	Rheotanytarsus sp. 10		I	Canada	BOLD:AAH3850
413	GMDAP1082-13	BIOUG03303-G09	Rheotanytarsus	III	Rheotanytarsus sp. 9		I	Canada	BOLD:AAH3858
414	GMDAP1123-13	BIOUG03304-C03	Rheotanytarsus	III	Rheotanytarsus sp. 10		I	Canada	BOLD:AAH3850
415	GMDAP1167-13	BIOUG03304-F11	Rheotanytarsus	III	Rheotanytarsus sp. 9		I	Canada	BOLD:AAH3858
416	GMDAP1169-13	BIOUG03304-G01	Rheotanytarsus	III	Rheotanytarsus sp. 9		I	Canada	BOLD:AAH3858
417	GMDAP1172-13	BIOUG03304-G04	Rheotanytarsus	III	Rheotanytarsus sp. 9		I	Canada	BOLD:AAH3858
418	GMDAP1179-13	BIOUG03304-G11	Rheotanytarsus	III	Rheotanytarsus sp. 9		I	Canada	BOLD:AAH3858
419	GMDAP1181-13	BIOUG03304-H01	Rheotanytarsus	III	Rheotanytarsus sp. 9		I	Canada	BOLD:AAH3858
420	GMDAP1184-13	BIOUG03304-H04	Rheotanytarsus	III	Rheotanytarsus sp. 9		I	Canada	BOLD:AAH3858
421	GMDAP1208-13	BIOUG03305-B05	Rheotanytarsus	III	Rheotanytarsus sp. 10		I	Canada	BOLD:AAH3850
422	GMDAP1211-13	BIOUG03305-B08	Rheotanytarsus	III	Rheotanytarsus sp. 10		I	Canada	BOLD:AAH3850
423	GMDAP1212-13	BIOUG03305-B09	Rheotanytarsus	III	Rheotanytarsus sp. 10		I	Canada	BOLD:AAH3850
424	GMDAP1215-13	BIOUG03305-B12	Rheotanytarsus	III	Rheotanytarsus sp. 10		I	Canada	BOLD:AAH3850
425	GMDAP1219-13	BIOUG03305-C04	Rheotanytarsus	III	Rheotanytarsus sp. 10		I	Canada	BOLD:AAH3850
426	GMDAP1221-13	BIOUG03305-C06	Rheotanytarsus	III	Rheotanytarsus sp. 10		I	Canada	BOLD:AAH3850
427	GMDAP1222-13	BIOUG03305-C07	Rheotanytarsus	III	Rheotanytarsus sp. 10		I	Canada	BOLD:AAH3850
428	GMDAP1274-13	BIOUG03305-G11	Rheotanytarsus	III	Rheotanytarsus sp. 11		I	Canada	BOLD:ACI3678
429	GMDAP1282-13	BIOUG03305-H07	Rheotanytarsus	III	Rheotanytarsus sp. 11		I	Canada	BOLD:ACI3678
430	GMDAP1320-13	BIOUG03306-C10	Rheotanytarsus	III	Rheotanytarsus sp. 3		I	Canada	BOLD:AAH3854
431	GMDAP1336-13	BIOUG03306-E02	Rheotanytarsus	III	Rheotanytarsus sp. 11		I	Canada	BOLD:ACI3678
432	GMDAP1337-13	BIOUG03306-E03	Rheotanytarsus	III	Rheotanytarsus pellucidus		I	Canada	BOLD:AAH0043
433	GMDAP1357-13	BIOUG03306-F11	Rheotanytarsus	III	Rheotanytarsus sp. 10		I	Canada	BOLD:AAH3850
434	GMDAP1362-13	BIOUG03306-G04	Rheotanytarsus	III	Rheotanytarsus sp. 10		I	Canada	BOLD:AAH3850
435	GMDAP1365-13	BIOUG03306-G07	Rheotanytarsus	III	Rheotanytarsus sp. 10		I	Canada	BOLD:AAH3850
436	GMDAP1370-13	BIOUG03306-G12	Rheotanytarsus	III	Rheotanytarsus sp. 10		I	Canada	BOLD:AAH3850
437	GMFRB032-14	BIOUG15872-G12	Rheotanytarsus	III	Rheotanytarsus sp. 10	NA	A	United States	BOLD:AAH3850
438	GMFRB137-14	BIOUG15875-B03	Rheotanytarsus	III	Rheotanytarsus pellucidus	NA	A	United States	BOLD:ACQ0820
439	GMFRB158-14	BIOUG15875-C12	Rheotanytarsus	III	Rheotanytarsus sp. 10	NA	A	United States	BOLD:AAH3850
440	GMFRF156-14	BIOUG16228-E06	Rheotanytarsus	III	Rheotanytarsus sp. 10	NA	A	United States	BOLD:AAH3850
441	GMFRF541-14	BIOUG16337-E11	Rheotanytarsus	III	Rheotanytarsus sp. 11	F	A	United States	BOLD:ACI3678
442	GMFRG449-14	BIOUG16414-E10	Rheotanytarsus	III	Rheotanytarsus sp. 10	NA	A	United States	BOLD:AAH3850
443	GMFRK070-15	BIOUG18941-H05	Rheotanytarsus	III	Rheotanytarsus sp. 11	M	A	United States	BOLD:ACI3678
444	GMFRO098-15	BIOUG20857-B12	Rheotanytarsus	III	Rheotanytarsus pellucidus	NA	A	United States	BOLD:ACQ0820
445	GMFRO103-15	BIOUG20857-C05	Rheotanytarsus	III	Rheotanytarsus sp. 11	F	A	United States	BOLD:ACI3678
446	GMGMA025-14	BIOUG15977-B06	Rheotanytarsus	III	Rheotanytarsus muscicola	NA	NA	Germany	BOLD:ACR3994
447	GMGMB207-14	BIOUG16269-H03	Rheotanytarsus	III	Rheotanytarsus muscicola	NA	NA	Germany	BOLD:ACR3994
448	GMGMC297-14	BIOUG16358-C06	Rheotanytarsus	III	Rheotanytarsus muscicola	NA	NA	Germany	BOLD:ACR3994
449	GMGMC503-14	BIOUG16360-D10	Rheotanytarsus	III	Rheotanytarsus muscicola	NA	NA	Germany	BOLD:ACR3994
450	GMGMC1162-14	BIOUG16526-A05	Rheotanytarsus	III	Rheotanytarsus muscicola	NA	NA	Germany	BOLD:ACR3994
451	GMGMC1268-14	BIOUG16527-B04	Rheotanytarsus	III	Rheotanytarsus muscicola	NA	NA	Germany	BOLD:ACR3994
452	GMGMC1295-14	BIOUG16527-D07	Rheotanytarsus	III	Rheotanytarsus muscicola	NA	NA	Germany	BOLD:ACR3994
453	GMGMC1334-14	BIOUG16527-G10	Rheotanytarsus	III	Rheotanytarsus muscicola	NA	NA	Germany	BOLD:ACR3994
454	GMGMC1599-14	BIOUG16530-F02	Rheotanytarsus	III	Rheotanytarsus muscicola	NA	NA	Germany	BOLD:ACR3994
455	GMGMD154-14	BIOUG16530-H09	Rheotanytarsus	III	Rheotanytarsus muscicola	NA	NA	Germany	BOLD:ACR3994
456	GMGMD403-14	BIOUG16609-E09	Rheotanytarsus	III	Rheotanytarsus muscicola	NA	NA	Germany	BOLD:ACR3994
457	GMGMD648-14	BIOUG16612-B05	Rheotanytarsus	III	Rheotanytarsus muscicola	NA	NA	Germany	BOLD:ACR3994
458	GMGMD720-14	BIOUG16612-H05	Rheotanytarsus	III	Rheotanytarsus muscicola	NA	NA	Germany	BOLD:ACR3994
459	GMGMD721-14	BIOUG16612-H06	Rheotanytarsus	III	Rheotanytarsus muscicola	NA	NA	Germany	BOLD:ACR3994
460	GMGMD797-14	BIOUG16613-F11	Rheotanytarsus	III	Rheotanytarsus muscicola	NA	NA	Germany	BOLD:ACR3994
461	GMGMD837-14	BIOUG16614-B04	Rheotanytarsus	III	Rheotanytarsus muscicola	NA	NA	Germany	BOLD:ACR3994
462	GMGMD845-14	BIOUG16614-B12	Rheotanytarsus	III	Rheotanytarsus muscicola	NA	NA	Germany	BOLD:ACR3994
463	GMGMD864-14	BIOUG16614-D07	Rheotanytarsus	III	Rheotanytarsus muscicola	NA	NA	Germany	BOLD:ACR3994
464	GMGMD904-14	BIOUG16614-G11	Rheotanytarsus	III	Rheotanytarsus muscicola	NA	NA	Germany	BOLD:ACR3994
465	GMGMD1250-14	BIOUG16618-E01	Rheotanytarsus	III	Rheotanytarsus muscicola	NA	NA	Germany	BOLD:ACR3994
466	GMGMD1284-14	BIOUG16619-B11	Rheotanytarsus	III	Rheotanytarsus muscicola	NA	NA	Germany	BOLD:ACR3994
467	GMGMD1294-14	BIOUG16619-C09	Rheotanytarsus	III	Rheotanytarsus muscicola	NA	NA	Germany	BOLD:ACR3994
468	GMGMD1302-14	BIOUG16619-D05	Rheotanytarsus	III	Rheotanytarsus muscicola	NA	NA	Germany	BOLD:ACR3994
469	GMGMD1392-14	BIOUG16620-C12	Rheotanytarsus	III	Rheotanytarsus muscicola	NA	NA	Germany	BOLD:ACR3994
470	GMGMD1397-14	BIOUG16620-D05	Rheotanytarsus erignus	III	Rheotanytarsus muscicola	NA	NA	Germany	BOLD:ACR3994
471	GMGMD1414-14	BIOUG16620-E10	Rheotanytarsus	III	Rheotanytarsus muscicola	NA	NA	Germany	BOLD:ACR3994
472	GMGMD1420-14	BIOUG16620-F04	Rheotanytarsus erignus	III	Rheotanytarsus muscicola	NA	NA	Germany	BOLD:ACR3994
473	GMGMD1447-14	BIOUG16620-H07	Rheotanytarsus	III	Rheotanytarsus muscicola	NA	NA	Germany	BOLD:ACR3994
474	GMGMD1558-14	BIOUG16647-A12	Rheotanytarsus	III	Rheotanytarsus muscicola	NA	NA	Germany	BOLD:ACR3994
475	GMGMD1560-14	BIOUG16647-B02	Rheotanytarsus	III	Rheotanytarsus muscicola	NA	NA	Germany	BOLD:ACR3994
476	GMGMD1594-14	BIOUG16647-D12	Rheotanytarsus	III	Rheotanytarsus muscicola	NA	NA	Germany	BOLD:ACR3994
477	GMGME1498-14	BIOUG16736-H03	Rheotanytarsus	III	Rheotanytarsus muscicola	NA	NA	Germany	BOLD:ACR3994
478	GMGMJ1141-14	BIOUG17095-H05	Rheotanytarsus	III	Rheotanytarsus muscicola	NA	NA	Germany	BOLD:ACR3994
479	GMGMK1345-14	BIOUG17224-G12	Rheotanytarsus	III	Rheotanytarsus muscicola	NA	NA	Germany	BOLD:ACR3994
480	GMGMK1411-14	BIOUG17225-E07	Rheotanytarsus	III	Rheotanytarsus muscicola	NA	NA	Germany	BOLD:ACR3994
481	GMGRE506-13	BIOUG06086-H07	Rheotanytarsus	III	Rheotanytarsus pentapoda	NA	A	Germany	BOLD:ACG6176
482	GMGRG4097-13	BIOUG08174-D11	Rheotanytarsus	III	Rheotanytarsus pentapoda	NA	A	Germany	BOLD:ACG6176
483	GMNCG224-12	BIOUG03241-C04	Rheotanytarsus	III	Rheotanytarsus sp. 5	NA	NA	United States	BOLD:ACB9036
484	GMNCH066-13	BIOUG05050-H02	Rheotanytarsus	III	Rheotanytarsus sp. 5	NA	NA	United States	BOLD:ACB9036
485	GMNCM077-13	BIOUG07109-C09	Rheotanytarsus	III	Rheotanytarsus sp. 5	NA	NA	United States	BOLD:ACB9036
486	GMNWI3154-14	BIOUG15895-C04	Rheotanytarsus ringei	I	Rheotanytarsus ringei	NA	NA	Norway	BOLD:AAF7635
487	GMNWJ190-14	BIOUG15905-A04	Rheotanytarsus ringei	I	Rheotanytarsus ringei	NA	NA	Norway	BOLD:AAF7635
488	GMNWJ202-14	BIOUG15905-B04	Rheotanytarsus ringei	I	Rheotanytarsus ringei	NA	NA	Norway	BOLD:AAF7635
489	GMNWJ247-14	BIOUG15905-F01	Rheotanytarsus ringei	I	Rheotanytarsus ringei	NA	NA	Norway	BOLD:AAF7635
490	GMNWJ273-14	BIOUG15905-H03	Rheotanytarsus ringei	I	Rheotanytarsus ringei	NA	NA	Norway	BOLD:AAF7635
491	GMNWJ284-14	BIOUG15947-A03	Rheotanytarsus ringei	I	Rheotanytarsus ringei	NA	NA	Norway	BOLD:AAF7635
492	GMNWJ323-14	BIOUG15947-D06	Rheotanytarsus ringei	I	Rheotanytarsus ringei	NA	NA	Norway	BOLD:AAF7635
493	GMNWJ383-14	BIOUG15948-A07	Rheotanytarsus ringei	I	Rheotanytarsus ringei	NA	NA	Norway	BOLD:AAF7635
494	GMNWJ399-14	BIOUG15948-B11	Rheotanytarsus ringei	I	Rheotanytarsus ringei	NA	NA	Norway	BOLD:AAF7635
495	GMNWJ423-14	BIOUG15948-D11	Rheotanytarsus ringei	I	Rheotanytarsus ringei	NA	NA	Norway	BOLD:AAF7635
496	GMNWJ438-14	BIOUG15948-F02	Rheotanytarsus pentapoda	I	Rheotanytarsus pentapoda	NA	NA	Norway	BOLD:ACE3020
497	GMNWJ551-14	BIOUG15949-G08	Rheotanytarsus ringei	I	Rheotanytarsus ringei	NA	NA	Norway	BOLD:AAF7635
498	GMNWJ553-14	BIOUG15949-G10	Rheotanytarsus ringei	I	Rheotanytarsus ringei	NA	NA	Norway	BOLD:AAF7635
499	GMNWJ559-14	BIOUG15949-H04	Rheotanytarsus ringei	I	Rheotanytarsus ringei	NA	NA	Norway	BOLD:AAF7635
500	GMNWJ608-14	BIOUG15950-D06	Rheotanytarsus pentapoda	I	Rheotanytarsus pentapoda	NA	NA	Norway	BOLD:ACE3020
501	GMNWJ612-14	BIOUG15950-D10	Rheotanytarsus ringei	I	Rheotanytarsus ringei	NA	NA	Norway	BOLD:AAF7635
502	GMNWJ673-14	BIOUG15951-A12	Rheotanytarsus pentapoda	I	Rheotanytarsus pentapoda	NA	NA	Norway	BOLD:ACE3020
503	GMNWJ674-14	BIOUG15951-B01	Rheotanytarsus ringei	I	Rheotanytarsus ringei	NA	NA	Norway	BOLD:AAF7635
504	GMNWJ683-14	BIOUG15951-B10	Rheotanytarsus ringei	I	Rheotanytarsus ringei	NA	NA	Norway	BOLD:AAF7635
505	GMNWJ687-14	BIOUG15951-C02	Rheotanytarsus	III	Rheotanytarsus pentapoda	NA	NA	Norway	BOLD:ACQ0251
506	GMNWJ714-14	BIOUG15951-E05	Rheotanytarsus ringei	I	Rheotanytarsus ringei	NA	NA	Norway	BOLD:AAF7635
507	GMNWJ723-14	BIOUG15951-F02	Rheotanytarsus pentapoda	I	Rheotanytarsus pentapoda	NA	NA	Norway	BOLD:ACE3020
508	GMNWJ735-14	BIOUG15951-G02	Rheotanytarsus pentapoda	I	Rheotanytarsus pentapoda	NA	NA	Norway	BOLD:ACE3020
509	GMNWJ763-14	BIOUG15952-A07	Rheotanytarsus ringei	I	Rheotanytarsus ringei	NA	NA	Norway	BOLD:AAF7635
510	GMNWJ776-14	BIOUG15952-B08	Rheotanytarsus	III	Rheotanytarsus pentapoda	NA	NA	Norway	BOLD:ACQ0249
511	GMNWJ801-14	BIOUG15952-D09	Rheotanytarsus ringei	I	Rheotanytarsus ringei	NA	NA	Norway	BOLD:AAF7635
512	GMNWJ811-14	BIOUG15952-E07	Rheotanytarsus ringei	I	Rheotanytarsus ringei	NA	NA	Norway	BOLD:AAF7635
513	GMNWJ874-14	BIOUG15953-B11	Rheotanytarsus ringei	I	Rheotanytarsus ringei	NA	NA	Norway	BOLD:AAF7635
514	GMNWJ894-14	BIOUG15953-D07	Rheotanytarsus ringei	I	Rheotanytarsus ringei	NA	NA	Norway	BOLD:AAF7635
515	GMNWJ906-14	BIOUG15953-E07	Rheotanytarsus ringei	I	Rheotanytarsus ringei	NA	NA	Norway	BOLD:AAF7635
516	GMNWJ947-14	BIOUG15954-A01	Rheotanytarsus ringei	I	Rheotanytarsus ringei	NA	NA	Norway	BOLD:AAF7635
517	GMNWJ974-14	BIOUG15954-C04	Rheotanytarsus ringei	I	Rheotanytarsus ringei	NA	NA	Norway	BOLD:AAF7635
518	GMNWJ1856-14	BIOUG15963-E07	Rheotanytarsus ringei	I	Rheotanytarsus ringei	NA	NA	Norway	BOLD:AAF7635
519	GMNWJ1864-14	BIOUG15963-F03	Rheotanytarsus ringei	I	Rheotanytarsus ringei	NA	NA	Norway	BOLD:AAF7635
520	GMNWJ1875-14	BIOUG15963-G02	Rheotanytarsus ringei	I	Rheotanytarsus ringei	NA	NA	Norway	BOLD:AAF7635
521	GMNWJ1979-14	BIOUG15964-G07	Rheotanytarsus ringei	I	Rheotanytarsus ringei	NA	NA	Norway	BOLD:AAF7635
522	GMNWJ1984-14	BIOUG15964-G12	Rheotanytarsus ringei	I	Rheotanytarsus ringei	NA	NA	Norway	BOLD:AAF7635
523	GMNWJ2005-14	BIOUG15965-A10	Rheotanytarsus pentapoda	I	Rheotanytarsus pentapoda	NA	NA	Norway	BOLD:ACE3020
524	GMNWJ2016-14	BIOUG15965-B09	Rheotanytarsus ringei	I	Rheotanytarsus ringei	NA	NA	Norway	BOLD:AAF7635
525	GMNWJ2054-14	BIOUG15965-E11	Rheotanytarsus ringei	I	Rheotanytarsus ringei	NA	NA	Norway	BOLD:AAF7635
526	GMNWJ2081-14	BIOUG15965-H02	Rheotanytarsus ringei	I	Rheotanytarsus ringei	NA	NA	Norway	BOLD:AAF7635
527	GMNWJ2086-14	BIOUG15965-H07	Rheotanytarsus pentapoda	I	Rheotanytarsus pentapoda	NA	NA	Norway	BOLD:ACE3020
528	GMNWJ2161-14	BIOUG15966-F11	Rheotanytarsus	III	Rheotanytarsus pentapoda	NA	NA	Norway	BOLD:ACQ0251
529	GMNWJ2221-14	BIOUG15967-C12	Rheotanytarsus	III	Rheotanytarsus pentapoda	NA	NA	Norway	BOLD:ACQ0249
530	GMNWJ2267-14	BIOUG15967-G10	Rheotanytarsus	III	Rheotanytarsus pentapoda	NA	NA	Norway	BOLD:ACQ0250
531	GMNWJ2306-14	BIOUG16198-C02	Rheotanytarsus ringei	I	Rheotanytarsus ringei	NA	NA	Norway	BOLD:AAF7635
532	GMNWJ2310-14	BIOUG16198-C06	Rheotanytarsus pentapoda	I	Rheotanytarsus pentapoda	NA	NA	Norway	BOLD:ACE3020
533	GMNWJ2317-14	BIOUG16198-D01	Rheotanytarsus pentapoda	I	Rheotanytarsus pentapoda	NA	NA	Norway	BOLD:ACE3020
534	GMNWJ2336-14	BIOUG16198-E08	Rheotanytarsus ringei	I	Rheotanytarsus ringei	NA	NA	Norway	BOLD:AAF7635
535	GMNWJ2337-14	BIOUG16198-E09	Rheotanytarsus ringei	I	Rheotanytarsus ringei	NA	NA	Norway	BOLD:AAF7635
536	GMNWJ2350-14	BIOUG16198-F10	Rheotanytarsus ringei	I	Rheotanytarsus ringei	NA	NA	Norway	BOLD:AAF7635
537	GMNWJ2363-14	BIOUG16198-G11	Rheotanytarsus ringei	I	Rheotanytarsus ringei	NA	NA	Norway	BOLD:AAF7635
538	GMNWJ2364-14	BIOUG16198-G12	Rheotanytarsus ringei	I	Rheotanytarsus ringei	NA	NA	Norway	BOLD:AAF7635
539	GMNWJ3135-14	BIOUG16207-E11	Rheotanytarsus ringei	I	Rheotanytarsus ringei	NA	NA	Norway	BOLD:AAF7635
540	GMNWK089-14	BIOUG16256-A01	Rheotanytarsus ringei	I	Rheotanytarsus ringei	NA	NA	Norway	BOLD:AAF7635
541	GMNWK099-14	BIOUG16256-A11	Rheotanytarsus ringei	I	Rheotanytarsus ringei	NA	NA	Norway	BOLD:AAF7635
542	GMNWK109-14	BIOUG16256-B09	Rheotanytarsus ringei	I	Rheotanytarsus ringei	NA	NA	Norway	BOLD:AAF7635
543	GMNWK114-14	BIOUG16256-C02	Rheotanytarsus ringei	I	Rheotanytarsus ringei	NA	NA	Norway	BOLD:AAF7635
544	GMNWK120-14	BIOUG16256-C08	Rheotanytarsus ringei	I	Rheotanytarsus ringei	NA	NA	Norway	BOLD:AAF7635
545	GMNWK139-14	BIOUG16256-E03	Rheotanytarsus ringei	I	Rheotanytarsus ringei	NA	NA	Norway	BOLD:AAF7635
546	GMNWK147-14	BIOUG16256-E11	Rheotanytarsus ringei	I	Rheotanytarsus ringei	NA	NA	Norway	BOLD:AAF7635
547	GMNWK155-14	BIOUG16256-F07	Rheotanytarsus ringei	I	Rheotanytarsus ringei	NA	NA	Norway	BOLD:AAF7635
548	GMNWK156-14	BIOUG16256-F08	Rheotanytarsus ringei	I	Rheotanytarsus ringei	NA	NA	Norway	BOLD:AAF7635
549	GMNWK168-14	BIOUG16256-G08	Rheotanytarsus ringei	I	Rheotanytarsus ringei	NA	NA	Norway	BOLD:AAF7635
550	GMNWK195-14	BIOUG16257-A12	Rheotanytarsus ringei	I	Rheotanytarsus ringei	NA	NA	Norway	BOLD:AAF7635
551	GMNWK198-14	BIOUG16257-B03	Rheotanytarsus ringei	I	Rheotanytarsus ringei	NA	NA	Norway	BOLD:AAF7635
552	GMNWK223-14	BIOUG16257-D04	Rheotanytarsus ringei	I	Rheotanytarsus ringei	NA	NA	Norway	BOLD:AAF7635
553	GMNWK246-14	BIOUG16257-F03	Rheotanytarsus ringei	I	Rheotanytarsus ringei	NA	NA	Norway	BOLD:AAF7635
554	GMNWK254-14	BIOUG16257-F11	Rheotanytarsus ringei	I	Rheotanytarsus ringei	NA	NA	Norway	BOLD:AAF7635
555	GMNWK271-14	BIOUG16257-H04	Rheotanytarsus ringei	I	Rheotanytarsus ringei	NA	NA	Norway	BOLD:AAF7635
556	GMNWK279-14	BIOUG16258-A01	Rheotanytarsus	III	Rheotanytarsus pentapoda	NA	NA	Norway	BOLD:ACQ0249
557	GMNWK282-14	BIOUG16258-A04	Rheotanytarsus ringei	I	Rheotanytarsus ringei	NA	NA	Norway	BOLD:AAF7635
558	GMNWK306-14	BIOUG16258-C04	Rheotanytarsus ringei	I	Rheotanytarsus ringei	NA	NA	Norway	BOLD:AAF7635
559	GMNWK311-14	BIOUG16258-C09	Rheotanytarsus ringei	I	Rheotanytarsus ringei	NA	NA	Norway	BOLD:AAF7635
560	GMNWK313-14	BIOUG16258-C11	Rheotanytarsus ringei	I	Rheotanytarsus ringei	NA	NA	Norway	BOLD:AAF7635
561	GMNWK315-14	BIOUG16258-D01	Rheotanytarsus ringei	I	Rheotanytarsus ringei	NA	NA	Norway	BOLD:AAF7635
562	GMNWK361-14	BIOUG16258-G11	Rheotanytarsus ringei	I	Rheotanytarsus ringei	NA	NA	Norway	BOLD:AAF7635
563	GMNWK362-14	BIOUG16258-G12	Rheotanytarsus ringei	I	Rheotanytarsus ringei	NA	NA	Norway	BOLD:AAF7635
564	GMNWK364-14	BIOUG16258-H02	Rheotanytarsus ringei	I	Rheotanytarsus ringei	NA	NA	Norway	BOLD:AAF7635
565	GMNWK375-14	BIOUG16259-A02	Rheotanytarsus ringei	I	Rheotanytarsus ringei	NA	NA	Norway	BOLD:AAF7635
566	GMNWK380-14	BIOUG16259-A07	Rheotanytarsus ringei	I	Rheotanytarsus ringei	NA	NA	Norway	BOLD:AAF7635
567	GMNWK381-14	BIOUG16259-A08	Rheotanytarsus ringei	I	Rheotanytarsus ringei	NA	NA	Norway	BOLD:AAF7635
568	GMNWK390-14	BIOUG16259-B05	Rheotanytarsus ringei	I	Rheotanytarsus ringei	NA	NA	Norway	BOLD:AAF7635
569	GMNWK397-14	BIOUG16259-B12	Rheotanytarsus ringei	I	Rheotanytarsus ringei	NA	NA	Norway	BOLD:AAF7635
570	GMNWK398-14	BIOUG16259-C01	Rheotanytarsus ringei	I	Rheotanytarsus ringei	NA	NA	Norway	BOLD:AAF7635
571	GMNWK403-14	BIOUG16259-C06	Rheotanytarsus ringei	I	Rheotanytarsus ringei	NA	NA	Norway	BOLD:AAF7635
572	GMNWK428-14	BIOUG16259-E07	Rheotanytarsus ringei	I	Rheotanytarsus ringei	NA	NA	Norway	BOLD:AAF7635
573	GMNWK462-14	BIOUG16259-H05	Rheotanytarsus ringei	I	Rheotanytarsus ringei	NA	NA	Norway	BOLD:AAF7635
574	GMNWK463-14	BIOUG16259-H06	Rheotanytarsus ringei	I	Rheotanytarsus ringei	NA	NA	Norway	BOLD:AAF7635
575	GMNWK478-14	BIOUG16260-A10	Rheotanytarsus ringei	I	Rheotanytarsus ringei	NA	NA	Norway	BOLD:AAF7635
576	GMNWK492-14	BIOUG16260-B12	Rheotanytarsus ringei	I	Rheotanytarsus ringei	NA	NA	Norway	BOLD:AAF7635
577	GMNWK495-14	BIOUG16260-C03	Rheotanytarsus ringei	I	Rheotanytarsus ringei	NA	NA	Norway	BOLD:AAF7635
578	GMNWK513-14	BIOUG16260-D09	Rheotanytarsus ringei	I	Rheotanytarsus ringei	NA	NA	Norway	BOLD:AAF7635
579	GMNWK522-14	BIOUG16260-E06	Rheotanytarsus ringei	I	Rheotanytarsus ringei	NA	NA	Norway	BOLD:AAF7635
580	GMNWK538-14	BIOUG16260-F10	Rheotanytarsus ringei	I	Rheotanytarsus ringei	NA	NA	Norway	BOLD:AAF7635
581	GMNWK561-14	BIOUG16260-H09	Rheotanytarsus ringei	I	Rheotanytarsus ringei	NA	NA	Norway	BOLD:AAF7635
582	GMNWK573-14	BIOUG16261-A10	Rheotanytarsus ringei	I	Rheotanytarsus ringei	NA	NA	Norway	BOLD:AAF7635
583	GMNWK581-14	BIOUG16261-B06	Rheotanytarsus ringei	I	Rheotanytarsus ringei	NA	NA	Norway	BOLD:AAF7635
584	GMNWK582-14	BIOUG16261-B07	Rheotanytarsus ringei	I	Rheotanytarsus ringei	NA	NA	Norway	BOLD:AAF7635
585	GMNWK585-14	BIOUG16261-B10	Rheotanytarsus ringei	I	Rheotanytarsus ringei	NA	NA	Norway	BOLD:AAF7635
586	GMNWK586-14	BIOUG16261-B11	Rheotanytarsus ringei	I	Rheotanytarsus ringei	NA	NA	Norway	BOLD:AAF7635
587	GMNWK602-14	BIOUG16261-D03	Rheotanytarsus ringei	I	Rheotanytarsus ringei	NA	NA	Norway	BOLD:AAF7635
588	GMNWK618-14	BIOUG16261-E07	Rheotanytarsus ringei	I	Rheotanytarsus ringei	NA	NA	Norway	BOLD:AAF7635
589	GMNWK623-14	BIOUG16261-E12	Rheotanytarsus ringei	I	Rheotanytarsus ringei	NA	NA	Norway	BOLD:AAF7635
590	GMNWK626-14	BIOUG16261-F03	Rheotanytarsus ringei	I	Rheotanytarsus ringei	NA	NA	Norway	BOLD:AAF7635
591	GMNWK652-14	BIOUG16261-H05	Rheotanytarsus ringei	I	Rheotanytarsus ringei	NA	NA	Norway	BOLD:AAF7635
592	GMNWK653-14	BIOUG16261-H06	Rheotanytarsus ringei	I	Rheotanytarsus ringei	NA	NA	Norway	BOLD:AAF7635
593	GMNWK654-14	BIOUG16261-H07	Rheotanytarsus ringei	I	Rheotanytarsus ringei	NA	NA	Norway	BOLD:AAF7635
594	GMNWK660-14	BIOUG16296-A02	Rheotanytarsus ringei	I	Rheotanytarsus ringei	NA	NA	Norway	BOLD:AAF7635
595	GMNWK666-14	BIOUG16296-A08	Rheotanytarsus ringei	I	Rheotanytarsus ringei	NA	NA	Norway	BOLD:AAF7635
596	GMNWK670-14	BIOUG16296-A12	Rheotanytarsus ringei	I	Rheotanytarsus ringei	NA	NA	Norway	BOLD:AAF7635
597	GMNWK677-14	BIOUG16296-B07	Rheotanytarsus ringei	I	Rheotanytarsus ringei	NA	NA	Norway	BOLD:AAF7635
598	GMNWK690-14	BIOUG16296-C08	Rheotanytarsus ringei	I	Rheotanytarsus ringei	NA	NA	Norway	BOLD:AAF7635
599	GMNWK698-14	BIOUG16296-D04	Rheotanytarsus ringei	I	Rheotanytarsus ringei	NA	NA	Norway	BOLD:AAF7635
600	GMNWK700-14	BIOUG16296-D06	Rheotanytarsus ringei	I	Rheotanytarsus ringei	NA	NA	Norway	BOLD:AAF7635
601	GMNWK702-14	BIOUG16296-D08	Rheotanytarsus ringei	I	Rheotanytarsus ringei	NA	NA	Norway	BOLD:AAF7635
602	GMNWK703-14	BIOUG16296-D09	Rheotanytarsus ringei	I	Rheotanytarsus ringei	NA	NA	Norway	BOLD:AAF7635
603	GMNWK704-14	BIOUG16296-D10	Rheotanytarsus ringei	I	Rheotanytarsus ringei	NA	NA	Norway	BOLD:AAF7635
604	GMNWK744-14	BIOUG16296-H02	Rheotanytarsus ringei	I	Rheotanytarsus ringei	NA	NA	Norway	BOLD:AAF7635
605	GMNWK746-14	BIOUG16296-H04	Rheotanytarsus ringei	I	Rheotanytarsus ringei	NA	NA	Norway	BOLD:AAF7635
606	GMNWK754-14	BIOUG16297-A01	Rheotanytarsus pentapoda	I	Rheotanytarsus pentapoda	NA	NA	Norway	BOLD:ACE3020
607	GMNWK789-14	BIOUG16297-C12	Rheotanytarsus ringei	I	Rheotanytarsus ringei	NA	NA	Norway	BOLD:AAF7635
608	GMNWK807-14	BIOUG16297-E06	Rheotanytarsus ringei	I	Rheotanytarsus ringei	NA	NA	Norway	BOLD:AAF7635
609	GMNWK811-14	BIOUG16297-E10	Rheotanytarsus ringei	I	Rheotanytarsus ringei	NA	NA	Norway	BOLD:AAF7635
610	GMNWK825-14	BIOUG16297-F12	Rheotanytarsus ringei	I	Rheotanytarsus ringei	NA	NA	Norway	BOLD:AAF7635
611	GMNWK839-14	BIOUG16297-H02	Rheotanytarsus ringei	I	Rheotanytarsus ringei	NA	NA	Norway	BOLD:AAF7635
612	GMNWK869-14	BIOUG16298-B09	Rheotanytarsus ringei	I	Rheotanytarsus ringei	NA	NA	Norway	BOLD:AAF7635
613	GMNWK872-14	BIOUG16298-B12	Rheotanytarsus ringei	I	Rheotanytarsus ringei	NA	NA	Norway	BOLD:AAF7635
614	GMNWK892-14	BIOUG16298-D08	Rheotanytarsus ringei	I	Rheotanytarsus ringei	NA	NA	Norway	BOLD:AAF7635
615	GMNWK900-14	BIOUG16298-E04	Rheotanytarsus ringei	I	Rheotanytarsus ringei	NA	NA	Norway	BOLD:AAF7635
616	GMNWK908-14	BIOUG16298-E12	Rheotanytarsus ringei	I	Rheotanytarsus ringei	NA	NA	Norway	BOLD:AAF7635
617	GMNWK922-14	BIOUG16298-G02	Rheotanytarsus ringei	I	Rheotanytarsus ringei	NA	NA	Norway	BOLD:AAF7635
618	GMNWK928-14	BIOUG16298-G08	Rheotanytarsus ringei	I	Rheotanytarsus ringei	NA	NA	Norway	BOLD:AAF7635
619	GMNWK930-14	BIOUG16298-G10	Rheotanytarsus ringei	I	Rheotanytarsus ringei	NA	NA	Norway	BOLD:AAF7635
620	GMNWK937-14	BIOUG16298-H05	Rheotanytarsus ringei	I	Rheotanytarsus ringei	NA	NA	Norway	BOLD:AAF7635
621	GMNWK939-14	BIOUG16298-H07	Rheotanytarsus ringei	I	Rheotanytarsus ringei	NA	NA	Norway	BOLD:AAF7635
622	GMNWK940-14	BIOUG16298-H08	Rheotanytarsus ringei	I	Rheotanytarsus ringei	NA	NA	Norway	BOLD:AAF7635
623	GMNWK942-14	BIOUG16298-H10	Rheotanytarsus ringei	I	Rheotanytarsus ringei	NA	NA	Norway	BOLD:AAF7635
624	GMNWK951-14	BIOUG16299-A08	Rheotanytarsus ringei	I	Rheotanytarsus ringei	NA	NA	Norway	BOLD:AAF7635
625	GMNWK958-14	BIOUG16299-B03	Rheotanytarsus ringei	I	Rheotanytarsus ringei	NA	NA	Norway	BOLD:AAF7635
626	GMNWK963-14	BIOUG16299-B08	Rheotanytarsus ringei	I	Rheotanytarsus ringei	NA	NA	Norway	BOLD:AAF7635
627	GMNWK969-14	BIOUG16299-C02	Rheotanytarsus ringei	I	Rheotanytarsus ringei	NA	NA	Norway	BOLD:AAF7635
628	GMNWK986-14	BIOUG16299-D07	Rheotanytarsus ringei	I	Rheotanytarsus ringei	NA	NA	Norway	BOLD:AAF7635
629	GMNWK2095-14	BIOUG16328-A12	Rheotanytarsus ringei	I	Rheotanytarsus ringei	NA	NA	Norway	BOLD:AAF7635
630	GMNWK2110-14	BIOUG16328-C03	Rheotanytarsus ringei	I	Rheotanytarsus ringei	NA	NA	Norway	BOLD:AAF7635
631	GMNWK2139-14	BIOUG16328-E08	Rheotanytarsus ringei	I	Rheotanytarsus ringei	NA	NA	Norway	BOLD:AAF7635
632	GMNWK2147-14	BIOUG16328-F04	Rheotanytarsus ringei	I	Rheotanytarsus ringei	NA	NA	Norway	BOLD:AAF7635
633	GMNWK2152-14	BIOUG16328-F09	Rheotanytarsus ringei	I	Rheotanytarsus ringei	NA	NA	Norway	BOLD:AAF7635
634	GMNWK2161-14	BIOUG16328-G06	Rheotanytarsus ringei	I	Rheotanytarsus ringei	NA	NA	Norway	BOLD:AAF7635
635	GMNWK2162-14	BIOUG16328-G07	Rheotanytarsus ringei	I	Rheotanytarsus ringei	NA	NA	Norway	BOLD:AAF7635
636	GMNWK2164-14	BIOUG16328-G09	Rheotanytarsus ringei	I	Rheotanytarsus ringei	NA	NA	Norway	BOLD:AAF7635
637	GMNWK2169-14	BIOUG16328-H02	Rheotanytarsus ringei	I	Rheotanytarsus ringei	NA	NA	Norway	BOLD:AAF7635
638	GMNWK2170-14	BIOUG16328-H03	Rheotanytarsus ringei	I	Rheotanytarsus ringei	NA	NA	Norway	BOLD:AAF7635
639	GMNWK2192-14	BIOUG16329-B02	Rheotanytarsus ringei	I	Rheotanytarsus ringei	NA	NA	Norway	BOLD:AAF7635
640	GMNWK2209-14	BIOUG16329-C07	Rheotanytarsus ringei	I	Rheotanytarsus ringei	NA	NA	Norway	BOLD:AAF7635
641	GMNWK2213-14	BIOUG16329-C11	Rheotanytarsus ringei	I	Rheotanytarsus ringei	NA	NA	Norway	BOLD:AAF7635
642	GMNWK2217-14	BIOUG16329-D03	Rheotanytarsus ringei	I	Rheotanytarsus ringei	NA	NA	Norway	BOLD:AAF7635
643	GMNWK2226-14	BIOUG16329-D12	Rheotanytarsus ringei	I	Rheotanytarsus ringei	NA	NA	Norway	BOLD:AAF7635
644	GMNWK2243-14	BIOUG16329-F05	Rheotanytarsus ringei	I	Rheotanytarsus ringei	NA	NA	Norway	BOLD:AAF7635
645	GMNWK2245-14	BIOUG16329-F07	Rheotanytarsus ringei	I	Rheotanytarsus ringei	NA	NA	Norway	BOLD:AAF7635
646	GMNWK2256-14	BIOUG16329-G06	Rheotanytarsus ringei	I	Rheotanytarsus ringei	NA	NA	Norway	BOLD:AAF7635
647	GMNWK2273-14	BIOUG16329-H11	Rheotanytarsus	III	Rheotanytarsus pentapoda	NA	NA	Norway	BOLD:ACQ0251
648	GMNWK2275-14	BIOUG16330-A02	Rheotanytarsus pentapoda	I	Rheotanytarsus pentapoda	NA	NA	Norway	BOLD:ACE3020
649	GMNWK2287-14	BIOUG16330-B02	Rheotanytarsus ringei	I	Rheotanytarsus ringei	NA	NA	Norway	BOLD:AAF7635
650	GMNWK2289-14	BIOUG16330-B04	Rheotanytarsus ringei	I	Rheotanytarsus ringei	NA	NA	Norway	BOLD:AAF7635
651	GMNWK2296-14	BIOUG16330-B11	Rheotanytarsus ringei	I	Rheotanytarsus ringei	NA	NA	Norway	BOLD:AAF7635
652	GMNWK2326-14	BIOUG16330-E05	Rheotanytarsus ringei	I	Rheotanytarsus ringei	NA	NA	Norway	BOLD:AAF7635
653	GMNWK2329-14	BIOUG16330-E08	Rheotanytarsus ringei	I	Rheotanytarsus ringei	NA	NA	Norway	BOLD:AAF7635
654	GMNWK2345-14	BIOUG16330-F12	Rheotanytarsus ringei	I	Rheotanytarsus ringei	NA	NA	Norway	BOLD:AAF7635
655	GMNWK2348-14	BIOUG16330-G03	Rheotanytarsus ringei	I	Rheotanytarsus ringei	NA	NA	Norway	BOLD:AAF7635
656	GMNWK2352-14	BIOUG16330-G07	Rheotanytarsus ringei	I	Rheotanytarsus ringei	NA	NA	Norway	BOLD:AAF7635
657	GMNWK2359-14	BIOUG16330-H02	Rheotanytarsus ringei	I	Rheotanytarsus ringei	NA	NA	Norway	BOLD:AAF7635
658	GMNWK2364-14	BIOUG16330-H07	Rheotanytarsus ringei	I	Rheotanytarsus ringei	NA	NA	Norway	BOLD:AAF7635
659	GMNWK2374-14	BIOUG16331-A06	Rheotanytarsus ringei	I	Rheotanytarsus ringei	NA	NA	Norway	BOLD:AAF7635
660	GMNWK2389-14	BIOUG16331-B09	Rheotanytarsus ringei	I	Rheotanytarsus ringei	NA	NA	Norway	BOLD:AAF7635
661	GMNWK2406-14	BIOUG16331-D02	Rheotanytarsus ringei	I	Rheotanytarsus ringei	NA	NA	Norway	BOLD:AAF7635
662	GMNWK2424-14	BIOUG16331-E08	Rheotanytarsus ringei	I	Rheotanytarsus ringei	NA	NA	Norway	BOLD:AAF7635
663	GMNWK2434-14	BIOUG16331-F06	Rheotanytarsus ringei	I	Rheotanytarsus ringei	NA	NA	Norway	BOLD:AAF7635
664	GMNWK2443-14	BIOUG16331-G03	Rheotanytarsus ringei	I	Rheotanytarsus ringei	NA	NA	Norway	BOLD:AAF7635
665	GMNWK2464-14	BIOUG16332-A01	Rheotanytarsus ringei	I	Rheotanytarsus ringei	NA	NA	Norway	BOLD:AAF7635
666	GMNWK2471-14	BIOUG16332-A08	Rheotanytarsus ringei	I	Rheotanytarsus ringei	NA	NA	Norway	BOLD:AAF7635
667	GMNWK2496-14	BIOUG16332-C09	Rheotanytarsus ringei	I	Rheotanytarsus ringei	NA	NA	Norway	BOLD:AAF7635
668	GMNWK2501-14	BIOUG16332-D02	Rheotanytarsus ringei	I	Rheotanytarsus ringei	NA	NA	Norway	BOLD:AAF7635
669	GMNWK2505-14	BIOUG16332-D06	Rheotanytarsus ringei	I	Rheotanytarsus ringei	NA	NA	Norway	BOLD:AAF7635
670	GMNWK2510-14	BIOUG16332-D11	Rheotanytarsus ringei	I	Rheotanytarsus ringei	NA	NA	Norway	BOLD:AAF7635
671	GMNWK2563-14	BIOUG16333-A05	Rheotanytarsus ringei	I	Rheotanytarsus ringei	NA	NA	Norway	BOLD:AAF7635
672	GMNWK2575-14	BIOUG16333-B05	Rheotanytarsus ringei	I	Rheotanytarsus ringei	NA	NA	Norway	BOLD:AAF7635
673	GMNWK2584-14	BIOUG16333-C02	Rheotanytarsus ringei	I	Rheotanytarsus ringei	NA	NA	Norway	BOLD:AAF7635
674	GMNWK2591-14	BIOUG16333-C09	Rheotanytarsus ringei	I	Rheotanytarsus ringei	NA	NA	Norway	BOLD:AAF7635
675	GMNWK2617-14	BIOUG16333-E11	Rheotanytarsus ringei	I	Rheotanytarsus ringei	NA	NA	Norway	BOLD:AAF7635
676	GMNWK2637-14	BIOUG16333-G07	Rheotanytarsus ringei	I	Rheotanytarsus ringei	NA	NA	Norway	BOLD:AAF7635
677	GMNWK2640-14	BIOUG16333-G10	Rheotanytarsus ringei	I	Rheotanytarsus ringei	NA	NA	Norway	BOLD:AAF7635
678	GMNWK3664-14	BIOUG16396-A11	Rheotanytarsus ringei	I	Rheotanytarsus ringei	NA	NA	Norway	BOLD:AAF7635
679	GMNWK3669-14	BIOUG16396-B04	Rheotanytarsus ringei	I	Rheotanytarsus ringei	NA	NA	Norway	BOLD:AAF7635
680	GMNWK3675-14	BIOUG16396-B10	Rheotanytarsus pentapoda	I	Rheotanytarsus pentapoda	NA	NA	Norway	BOLD:ACE3020
681	GMNWK3677-14	BIOUG16396-B12	Rheotanytarsus ringei	I	Rheotanytarsus ringei	NA	NA	Norway	BOLD:AAF7635
682	GMNWK3686-14	BIOUG16396-C09	Rheotanytarsus ringei	I	Rheotanytarsus ringei	NA	NA	Norway	BOLD:AAF7635
683	GMNWL286-14	BIOUG16432-D11	Rheotanytarsus ringei	I	Rheotanytarsus ringei	NA	NA	Norway	BOLD:AAF7635
684	GMNWL350-14	BIOUG16433-B04	Rheotanytarsus ringei	I	Rheotanytarsus ringei	NA	NA	Norway	BOLD:AAF7635
685	GMNWL360-14	BIOUG16433-C02	Rheotanytarsus pentapoda	I	Rheotanytarsus pentapoda	NA	NA	Norway	BOLD:ACE3020
686	GMNWL383-14	BIOUG16433-E01	Rheotanytarsus pentapoda	I	Rheotanytarsus pentapoda	NA	NA	Norway	BOLD:ACE3020
687	GMNWL825-14	BIOUG16477-B04	Rheotanytarsus pentapoda	I	Rheotanytarsus pentapoda	NA	NA	Norway	BOLD:ABZ1633
688	GMNWL1036-14	BIOUG16479-D01	Rheotanytarsus ringei	I	Rheotanytarsus ringei	NA	NA	Norway	BOLD:AAF7635
689	GMNWL1091-14	BIOUG16479-H08	Rheotanytarsus ringei	I	Rheotanytarsus ringei	NA	NA	Norway	BOLD:AAF7635
690	GMNWL1189-14	BIOUG16480-H11	Rheotanytarsus ringei	I	Rheotanytarsus ringei	NA	NA	Norway	BOLD:AAF7635
691	GMNWL2336-14	BIOUG16552-F03	Rheotanytarsus ringei	I	Rheotanytarsus ringei	NA	NA	Norway	BOLD:AAF7635
692	GMNWM344-14	BIOUG16597-H08	Rheotanytarsus pentapoda	I	Rheotanytarsus pentapoda	NA	NA	Norway	BOLD:ACE3020
693	GMOJG490-15	BIOUG24180-D10	Rheotanytarsus	III	Rheotanytarsus sp. 3	NA	NA	Canada	BOLD:AAH3854
694	GMPQA640-19	BIOUG49027-B02	Rheotanytarsus erignus	III	Rheotanytarsus muscicola	NA	A	Pakistan	BOLD:AFG7696
695	HHRB149-20	HHLY128	Rheotanytarsus muscicola	I	Rheotanytarsus muscicola		L	China	BOLD:ACR3994
696	HJRB027-20	HJR73	Rheotanytarsus muscicola	I	Rheotanytarsus muscicola		L	China	BOLD:ACR3994
697	HJRB050-20	HJR147	Rheotanytarsus sp. 3XL	II	Rheotanytarsus sp. 3XL		L	China	BOLD:ADK4818
698	HJRB057-20	HJR171	Rheotanytarsus muscicola	I	Rheotanytarsus muscicola		L	China	BOLD:ACR3994
699	HJRB059-20	HJR179	Rheotanytarsus muscicola	I	Rheotanytarsus muscicola		L	China	BOLD:ACR3994
700	HJRB069-20	HJR206	Rheotanytarsus sp. 3XL	II	Rheotanytarsus sp. 3XL		L	China	BOLD:ADK4818
701	HSB030-21	HSB30	Rheotanytarsus yueqingensis	I	Rheotanytarsus yueqingensis	M	A	China	BOLD:AEG8992
702	HSB057-21	HSB57	Rheotanytarsus baihualingensis	I	Rheotanytarsus baihualingensis	M	A	China	BOLD:ABW7964
703	HSB060-21	HSB60	Rheotanytarsus sp. 22XL	II	Rheotanytarsus sp. 22XL	M	A	China	BOLD:AEM5304
704	HSB088-21	HSB88	Rheotanytarsus sp. 22XL	II	Rheotanytarsus sp. 22XL	M	A	China	BOLD:AEN8396
705	HSYCH090-20	HSY90	Rheotanytarsus yueqingensis	I	Rheotanytarsus yueqingensis	M	A	China	BOLD:AEG8992
706	JICCE137-16	BIOUG29286-H01	Rheotanytarsus sp. 3TE	II	Rheotanytarsus sp. 3TE	NA	NA	Costa Rica	BOLD:AAP6559
707	JSJUN916-11	BIOUG01882-D01	Rheotanytarsus	III	Rheotanytarsus exiguus group sp.	NA	NA	Canada	BOLD:ABV1221
708	JSMAY231-11	BIOUG01647-A02	Rheotanytarsus	III	Rheotanytarsus exiguus group sp.	NA	NA	Canada	BOLD:ABV1221
709	JSMAY270-11	BIOUG01647-D05	Rheotanytarsus	III	Rheotanytarsus exiguus group sp.	NA	NA	Canada	BOLD:ABV1221
710	JSMAY360-11	BIOUG01648-C12	Rheotanytarsus	III	Rheotanytarsus exiguus group sp.	NA	NA	Canada	BOLD:ABV1221
711	JSMAY506-11	BIOUG01676-H03	Rheotanytarsus	III	Rheotanytarsus exiguus group sp.	NA	NA	Canada	BOLD:ABV1221
712	JSMAY557-11	BIOUG01677-D07	Rheotanytarsus	III	Rheotanytarsus exiguus group sp.	NA	NA	Canada	BOLD:ABV1221
713	JSMAY658-11	BIOUG01678-E01	Rheotanytarsus	III	Rheotanytarsus exiguus group sp.	NA	NA	Canada	BOLD:ABV1221
714	JSMAY1270-11	BIOUG01684-D09	Rheotanytarsus	III	Rheotanytarsus exiguus group sp.	NA	NA	Canada	BOLD:ABV1221
715	JSSEP267-11	BIOUG01621-A11	Rheotanytarsus	III	Rheotanytarsus exiguus group sp.	NA	NA	Canada	BOLD:ABV1221
716	KMPAC2671-18	BIOUG43670-A11	Rheotanytarsus	III	Rheotanytarsus sp. 3	NA	NA	South Africa	BOLD:AAH3854
717	LDQ711-21	LDQ711	Rheotanytarsus yueqingensis	I	Rheotanytarsus yueqingensis		L	China	BOLD:AEG8992
718	LEFIJ3328-16	ZMUO.024880	Rheotanytarsus muscicola	I	Rheotanytarsus cf. ringei	NA	A	Finland	BOLD:AAW4702
719	LEFIJ3329-16	ZMUO.024881	Rheotanytarsus muscicola	I	Rheotanytarsus cf. ringei	NA	A	Finland	BOLD:AAW4702
720	LEFIJ3332-16	ZMUO.024886	Rheotanytarsus photophilus	I	Rheotanytarsus photophilus	NA	A	Finland	BOLD:ADA8135
721	LEFIJ3333-16	ZMUO.024887	Rheotanytarsus photophilus	I	Rheotanytarsus photophilus	NA	A	Finland	BOLD:ADA8135
722	LEFIJ3346-16	ZMUO.024900	Rheotanytarsus curtistylus	I	Rheotanytarsus curtistylus	NA	A	Finland	BOLD:ADA5770
723	LEFIJ3347-16	ZMUO.024901	Rheotanytarsus curtistylus	I	Rheotanytarsus curtistylus	NA	A	Finland	BOLD:ADA5770
724	LEFIJ3435-16	ZMUO.025104	Rheotanytarsus muscicola	I	Rheotanytarsus cf. ringei	NA	A	Finland	BOLD:AAW4702
725	LEFIJ3436-16	ZMUO.025105	Rheotanytarsus muscicola	I	Rheotanytarsus cf. ringei	NA	A	Finland	BOLD:AAW4702
726	LEFIJ3554-16	ZMUO.024702	Rheotanytarsus pentapoda	I	Rheotanytarsus pentapoda	NA	A	Finland	BOLD:ACL5271
727	LEFIJ3555-16	ZMUO.024703	Rheotanytarsus pentapoda	I	Rheotanytarsus pentapoda	NA	A	Finland	BOLD:AAD5143
728	LEFIJ3609-16	ZMUO.024767	Rheotanytarsus pellucidus	I	Rheotanytarsus pellucidus	NA	A	Finland	BOLD:AAU3409
729	LEFIJ3610-16	ZMUO.024768	Rheotanytarsus pellucidus	I	Rheotanytarsus pellucidus	NA	A	Finland	BOLD:AAU3409
730	LGS058-20	LGS57	Rheotanytarsus yui	I	Rheotanytarsus yui	F	A	China	BOLD:AEG6856
731	LGS079-20	LGS79	Rheotanytarsus pinderi	I	Rheotanytarsus pinderi	M	A	China	BOLD:AEG3430
732	LGS158-21	LGS158	Rheotanytarsus yui	I	Rheotanytarsus yui	M	A	China	BOLD:AEG6856
733	LGS198-21	LGS198	Rheotanytarsus yui	I	Rheotanytarsus yui	M	A	China	BOLD:AEG6856
734	LGS257-21	LGS257	Rheotanytarsus sp. 4XL	II	Rheotanytarsus sp. 4XL	F	A	China	BOLD:AEN3188
735	MBIOD213-13	BIOUG08558-F11	Rheotanytarsus	III	Rheotanytarsus sp. 2	NA	A	Canada	BOLD:ABA6514
736	MBIOD295-13	BIOUG08559-E10	Rheotanytarsus	III	Rheotanytarsus sp. 3	NA	A	Canada	BOLD:AAH3854
737	MBIOD777-13	BIOUG08667-F05	Rheotanytarsus	III	Rheotanytarsus sp. 3	NA	A	Canada	BOLD:AAH3854
738	MBIOE137-13	BIOUG08695-D06	Rheotanytarsus	III	Rheotanytarsus exiguus group sp.	NA	A	Canada	BOLD:ABV1221
739	MBIOI474-13	BIOUG09355-D04	Rheotanytarsus	III	Rheotanytarsus sp. 2	NA	A	Canada	BOLD:ABA6514
740	MBIOK209-14	BIOUG09805-A09	Rheotanytarsus	III	Rheotanytarsus sp. 2	NA	A	Canada	BOLD:ABA6514
741	MBIOK530-14	BIOUG09809-C06	Rheotanytarsus	III	Rheotanytarsus sp. 3	NA	A	Canada	BOLD:AAH3854
742	MIANI048-21	C012CBM048	Rheotanytarsus	III	Rheotanytarsus sp. 3TE		L	Nicaragua	BOLD:AAP6559
743	MIDGE180-06	To41	Rheotanytarsus ringei	I	Rheotanytarsus ringei	M	A	Norway	BOLD:AAF7635
744	MIDGE432-07	MA5	Rheotanytarsus ringei	I	Rheotanytarsus ringei		I	Portugal	BOLD:AAF7635
745	MIDGE927-11	To437	Rheotanytarsus ringei	I	Rheotanytarsus cf. ringei	M	A	Poland	BOLD:AAW4702
746	MPCHN053-17	CHAO215	Rheotanytarsus photophilus	I	Rheotanytarsus photophilus	M	A	China	BOLD:ADA8135
747	NAMCH003-19	NAM3	Rheotanytarsus sp. 1XL	II	Rheotanytarsus sp. 1XL	M	A	Namibia	BOLD:ADY2398
748	NAMCH018-20	NAM05	Rheotanytarsus sp. 1XL	II	Rheotanytarsus sp. 1XL	F	A	Namibia	BOLD:ADY2398
749	NGNAG183-13	BIOUG07639-G05	Rheotanytarsus	III	Rheotanytarsus sp. TE01	NA	NA	Canada	BOLD:ACI8375
750	NGNAY042-14	BIOUG12177-D02	Rheotanytarsus sp. TE01	II	Rheotanytarsus sp. TE01	NA	NA	Canada	BOLD:AAD5144
751	NLCH050-20	NLCH50	Rheotanytarsus sp. 3XL	II	Rheotanytarsus sp. 3XL	M	A	China	BOLD:ADK4818
752	NLCH051-20	NLCH51	Rheotanytarsus sp. 3XL	II	Rheotanytarsus sp. 3XL	M	A	China	BOLD:ADK4818
753	NLCH052-20	NLCH52	Rheotanytarsus sp. 3XL	II	Rheotanytarsus sp. 3XL	M	A	China	BOLD:ADK4818
754	NLCH053-20	NLCH53	Rheotanytarsus sp. 3XL	II	Rheotanytarsus sp. 3XL	M	A	China	BOLD:ADK4818
755	NLCH059-20	NLCH59	Rheotanytarsus yui	I	Rheotanytarsus yui	M	A	China	BOLD:AEG6856
756	NLCH097-20	NLCH97	Rheotanytarsus falcipedius	I	Rheotanytarsus falcipedius	M	A	China	BOLD:AEJ0301
757	NLCH105-20	NLCH105	Rheotanytarsus falcipedius	I	Rheotanytarsus falcipedius	M	A	China	BOLD:AEJ0301
758	NLCH120-20	NLCH120	Rheotanytarsus yui	I	Rheotanytarsus yui	M	A	China	BOLD:AEG6856
759	NLCH123-20	NLCH123	Rheotanytarsus falcipedius	I	Rheotanytarsus falcipedius	F	A	China	BOLD:AEJ0301
760	NLCH124-20	NLCH124	Rheotanytarsus falcipedius	I	Rheotanytarsus falcipedius	M	A	China	BOLD:AEJ0301
761	NLCH173-20	NLCH173	Rheotanytarsus sp. 18XL	II	Rheotanytarsus sp. 18XL	M	A	China	BOLD:AEJ8099
762	NLCH188-20	NLCH188	Rheotanytarsus sp. 18XL	II	Rheotanytarsus sp. 18XL	M	A	China	BOLD:AEJ3998
763	NLCH251-20	NLCH251	Rheotanytarsus falcipedius	I	Rheotanytarsus falcipedius		L	China	BOLD:AEJ0301
764	NLCH415-20	NLCH415	Rheotanytarsus sp. 19XL	II	Rheotanytarsus sp. 19XL		L	China	BOLD:ADO9852
765	NLCH618-20	NLCH618	Rheotanytarsus sp. 18XL	II	Rheotanytarsus sp. 18XL		L	China	BOLD:AEJ8099
766	NLCH620-20	NLCH620	Rheotanytarsus sp. 18XL	II	Rheotanytarsus sp. 18XL		L	China	BOLD:AEJ8099
767	NLCH908-20	NLCH908	Rheotanytarsus sp. 10XL	II	Rheotanytarsus sp. 10XL		P	China	BOLD:AEH1561
768	NPSAK188-12	BIOUG00649-H06	Rheotanytarsus pentapoda	I	Rheotanytarsus pentapoda		L	United States	BOLD:AAD5143
769	OPPAK315-17	BIOUG33965-G10	Rheotanytarsus pellucidus	I	Rheotanytarsus pellucidus	NA	A	Canada	BOLD:AAI0332
770	OPPAK393-17	BIOUG33966-F05	Rheotanytarsus	III	Rheotanytarsus pellucidus	NA	A	Canada	BOLD:ADI0868
771	OPPAO454-17	BIOUG34301-C03	Rheotanytarsus	III	Rheotanytarsus pellucidus	NA	A	Canada	BOLD:ADI0868
772	OPPAQ1810-17	BIOUG34451-H09	Rheotanytarsus pellucidus	I	Rheotanytarsus pellucidus	NA	A	Canada	BOLD:AAI0332
773	OPPDM401-17	BIOUG35166-D12	Rheotanytarsus	III	Rheotanytarsus sp. 2	NA	A	Canada	BOLD:ABA6514
774	OPPDM433-17	BIOUG35166-G08	Rheotanytarsus	III	Rheotanytarsus sp. 2	NA	A	Canada	BOLD:ABA6514
775	OPPDM486-17	BIOUG35167-D02	Rheotanytarsus	III	Rheotanytarsus sp. 2	NA	A	Canada	BOLD:ABA6514
776	OPPDM546-17	BIOUG35168-A03	Rheotanytarsus	III	Rheotanytarsus sp. 2	NA	A	Canada	BOLD:ABA6514
777	OPPDM591-17	BIOUG35168-D12	Rheotanytarsus	III	Rheotanytarsus sp. 2	NA	A	Canada	BOLD:ABA6514
778	OPPDM771-17	BIOUG35714-D02	Rheotanytarsus	III	Rheotanytarsus sp. 2	NA	A	Canada	BOLD:ABA6514
779	OPPDM799-17	BIOUG35714-F06	Rheotanytarsus	III	Rheotanytarsus sp. 2	NA	A	Canada	BOLD:ABA6514
780	OPPDM803-17	BIOUG35714-F10	Rheotanytarsus	III	Rheotanytarsus sp. 3	NA	A	Canada	BOLD:AAH3854
781	OPPDM836-17	BIOUG35715-A08	Rheotanytarsus	III	Rheotanytarsus sp. 2	NA	A	Canada	BOLD:ABA6514
782	OPPDQ233-17	BIOUG35727-A10	Rheotanytarsus	III	Rheotanytarsus sp. 2	NA	A	Canada	BOLD:ABA6514
783	OPPFQ1947-17	BIOUG35213-D11	Rheotanytarsus	III	Rheotanytarsus exiguus group sp.	NA	A	Canada	BOLD:ABV1221
784	OPPFQ2602-17	BIOUG35220-D01	Rheotanytarsus	III	Rheotanytarsus exiguus group sp.	NA	A	Canada	BOLD:ABV1221
785	OPPFS988-17	BIOUG35311-D05	Rheotanytarsus	III	Rheotanytarsus exiguus group sp.	NA	A	Canada	BOLD:ABV1221
786	OPPFS1037-17	BIOUG35311-H06	Rheotanytarsus	III	Rheotanytarsus exiguus group sp.	NA	A	Canada	BOLD:ABV1221
787	OPPIE395-17	BIOUG33498-C09	Rheotanytarsus	III	Rheotanytarsus sp. 3	NA	A	Canada	BOLD:AAH3854
788	OPPOC3357-17	BIOUG33409-E10	Rheotanytarsus	III	Rheotanytarsus exiguus group sp.	NA	A	Canada	BOLD:ABV1221
789	OPPOE2982-17	BIOUG34056-F03	Rheotanytarsus	III	Rheotanytarsus exiguus group sp.	NA	A	Canada	BOLD:ABV1221
790	OPPOI866-17	BIOUG34927-E08	Rheotanytarsus	III	Rheotanytarsus exiguus group sp.	NA	A	Canada	BOLD:ABV1221
791	OPPQM924-17	BIOUG35484-E07	Rheotanytarsus	III	Rheotanytarsus sp. 2	NA	A	Canada	BOLD:ABA6514
792	OPPQO829-17	BIOUG35571-B09	Rheotanytarsus	III	Rheotanytarsus sp. 2	NA	A	Canada	BOLD:ABA6514
793	OPPQQ603-17	BIOUG35368-G08	Rheotanytarsus	III	Rheotanytarsus sp. 2	NA	A	Canada	BOLD:ABA6514
794	OPPQS750-17	BIOUG35705-A08	Rheotanytarsus	III	Rheotanytarsus sp. 9	NA	A	Canada	BOLD:ACJ8793
795	PHJUL1591-11	BIOUG01128-F02	Rheotanytarsus	III	Rheotanytarsus sp. 3	NA	NA	Canada	BOLD:AAH3854
796	POBGC883-15	BIOUG26567-E01	Rheotanytarsus	III	Rheotanytarsus exiguus group sp.	NA	A	Canada	BOLD:ABV1221
797	POBGC892-15	BIOUG26567-E10	Rheotanytarsus	III	Rheotanytarsus exiguus group sp.	NA	A	Canada	BOLD:ABV1221
798	RRMFC1501-15	BIOUG22356-D12	Rheotanytarsus	III	Rheotanytarsus sp. 2	NA	A	Canada	BOLD:ABA6514
799	RRMFD670-15	BIOUG22327-H09	Rheotanytarsus pellucidus	I	Rheotanytarsus pellucidus	NA	A	Canada	BOLD:AAI0332
800	RRMFI1461-15	BIOUG23308-G12	Rheotanytarsus	III	Rheotanytarsus sp. 2	NA	A	Canada	BOLD:ABA6514
801	RRMFI1933-15	BIOUG23314-G09	Rheotanytarsus	III	Rheotanytarsus sp. 2	NA	A	Canada	BOLD:ABA6514
802	RRMFI2244-15	BIOUG23318-A12	Rheotanytarsus	III	Rheotanytarsus sp. 9	NA	A	Canada	BOLD:ACJ8793
803	RRMPB047-15	BIOUG21775-G01	Rheotanytarsus pellucidus	I	Rheotanytarsus pellucidus	NA	A	Canada	BOLD:AAI0332
804	RRMPB765-15	BIOUG22166-D11	Rheotanytarsus pellucidus	I	Rheotanytarsus pellucidus	NA	A	Canada	BOLD:AAI0332
805	RRMPB817-15	BIOUG22167-A04	Rheotanytarsus pellucidus	I	Rheotanytarsus pellucidus	NA	A	Canada	BOLD:AAI0332
806	RRMPB948-15	BIOUG22168-D04	Rheotanytarsus pellucidus	I	Rheotanytarsus pellucidus	NA	A	Canada	BOLD:AAI0332
807	RRMPB973-15	BIOUG22168-F05	Rheotanytarsus pellucidus	I	Rheotanytarsus pellucidus	NA	A	Canada	BOLD:AAI0332
808	RRMPB1099-15	BIOUG22170-A01	Rheotanytarsus pellucidus	I	Rheotanytarsus pellucidus	NA	A	Canada	BOLD:AAI0332
809	RRMPB1434-15	BIOUG22173-E03	Rheotanytarsus pellucidus	I	Rheotanytarsus pellucidus	NA	A	Canada	BOLD:AAI0332
810	RRMPB1831-15	BIOUG22177-F08	Rheotanytarsus pellucidus	I	Rheotanytarsus pellucidus	NA	A	Canada	BOLD:AAI0332
811	RRMPB1871-15	BIOUG22178-B01	Rheotanytarsus pellucidus	I	Rheotanytarsus pellucidus	NA	A	Canada	BOLD:AAI0332
812	RRMPB2080-15	BIOUG22180-C08	Rheotanytarsus pellucidus	I	Rheotanytarsus pellucidus	NA	A	Canada	BOLD:AAI0332
813	RRMPB2484-15	BIOUG22213-E08	Rheotanytarsus pellucidus	I	Rheotanytarsus pellucidus	NA	A	Canada	BOLD:AAI0332
814	RRMPB2636-15	BIOUG22215-B06	Rheotanytarsus pellucidus	I	Rheotanytarsus pellucidus	NA	A	Canada	BOLD:AAI0332
815	RRMPB2878-15	BIOUG22217-F10	Rheotanytarsus pellucidus	I	Rheotanytarsus pellucidus	NA	A	Canada	BOLD:AAI0332
816	RRMPB3051-15	BIOUG22219-E05	Rheotanytarsus pellucidus	I	Rheotanytarsus pellucidus	NA	A	Canada	BOLD:AAI0332
817	RRMPC033-15	BIOUG21778-B04	Rheotanytarsus	III	Rheotanytarsus sp. 2	NA	A	Canada	BOLD:ABA6514
818	RRMPC114-15	BIOUG21779-A02	Rheotanytarsus	III	Rheotanytarsus sp. 2	NA	A	Canada	BOLD:ABA6514
819	RRMPC193-15	BIOUG21779-G09	Rheotanytarsus pellucidus	I	Rheotanytarsus pellucidus	NA	A	Canada	BOLD:AAI0332
820	RRMPC374-15	BIOUG22232-F12	Rheotanytarsus	III	Rheotanytarsus sp. 2	NA	A	Canada	BOLD:ABA6514
821	RRMPC534-15	BIOUG22234-D06	Rheotanytarsus pellucidus	I	Rheotanytarsus pellucidus	NA	A	Canada	BOLD:AAI0332
822	RRMPC571-15	BIOUG22234-G07	Rheotanytarsus	III	Rheotanytarsus sp. 2	NA	A	Canada	BOLD:ABA6514
823	RRMPC653-15	BIOUG22235-F06	Rheotanytarsus	III	Rheotanytarsus sp. 2	NA	A	Canada	BOLD:ABA6514
824	RRMPC721-15	BIOUG22236-D03	Rheotanytarsus	III	Rheotanytarsus sp. 2	NA	A	Canada	BOLD:ABA6514
825	RRMPC1052-15	BIOUG22239-A10	Rheotanytarsus	III	Rheotanytarsus sp. 2	NA	A	Canada	BOLD:ABA6514
826	RRMPC1084-15	BIOUG22239-D06	Rheotanytarsus	III	Rheotanytarsus sp. 2	NA	A	Canada	BOLD:ABA6514
827	RRMPC1133-15	BIOUG22239-H07	Rheotanytarsus	III	Rheotanytarsus sp. 2	NA	A	Canada	BOLD:ABA6514
828	RRMPG313-15	BIOUG22923-E02	Rheotanytarsus	III	Rheotanytarsus exiguus group sp.	NA	A	Canada	BOLD:ABV1221
829	SCCH128-20	ZBT88	Rheotanytarsus ashei	I	Rheotanytarsus ashei	M	A	China	BOLD:ADK5525
830	SCCH134-20	ZBT94	Rheotanytarsus sp. 3XL	II	Rheotanytarsus sp. 3XL	M	A	China	BOLD:ADK4818
831	SMTPB566-13	BIOUG05506-H07	Rheotanytarsus	III	Rheotanytarsus sp. 3	NA	NA	Canada	BOLD:AAH3854
832	SMTPB1275-13	BIOUG05514-D04	Rheotanytarsus	III	Rheotanytarsus sp. 3	NA	A	Canada	BOLD:AAH3854
833	SMTPB1529-13	BIOUG05517-A09	Rheotanytarsus	III	Rheotanytarsus sp. 3	NA	A	Canada	BOLD:AAH3854
834	SMTPB12727-13	BIOUG05634-H08	Rheotanytarsus	III	Rheotanytarsus sp. 3	NA	A	Canada	BOLD:AAH3854
835	SMTPB17974-13	BIOUG05690-B07	Rheotanytarsus	III	Rheotanytarsus sp. 3	NA	NA	Canada	BOLD:AAH3854
836	SMTPD3329-13	BIOUG08642-D04	Rheotanytarsus	III	Rheotanytarsus sp. 3	NA	NA	Canada	BOLD:AAH3854
837	SMTPD5315-13	BIOUG08684-D10	Rheotanytarsus	III	Rheotanytarsus sp. 3	NA	NA	Canada	BOLD:AAH3854
838	SMTPI1232-14	BIOUG16012-E08	Rheotanytarsus	III	Rheotanytarsus sp. 3	NA	A	Canada	BOLD:AAH3854
839	SMTPI4921-14	BIOUG16017-G05	Rheotanytarsus	III	Rheotanytarsus exiguus group sp.	NA	A	Canada	BOLD:ABV1221
840	SMTPI4927-14	BIOUG16017-G11	Rheotanytarsus	III	Rheotanytarsus exiguus group sp.	NA	A	Canada	BOLD:ABV1221
841	SMTPI6014-14	BIOUG16065-H01	Rheotanytarsus	III	Rheotanytarsus exiguus group sp.	NA	NA	Canada	BOLD:ABV1221
842	SMTPI6614-14	BIOUG16096-F06	Rheotanytarsus	III	Rheotanytarsus exiguus group sp.	NA	NA	Canada	BOLD:ABV1221
843	SMTPO814-15	BIOUG25492-F03	Rheotanytarsus	III	Rheotanytarsus sp. 2	NA	A	Canada	BOLD:ABA6514
844	SMTPO5220-15	BIOUG25483-B07	Rheotanytarsus	III	Rheotanytarsus pellucidus	NA	A	Canada	BOLD:AAH0043
845	SMTPO5258-15	BIOUG25483-E09	Rheotanytarsus	III	Rheotanytarsus exiguus group sp.	NA	A	Canada	BOLD:ABV1221
846	SMTPP5104-15	BIOUG25626-A12	Rheotanytarsus	III	Rheotanytarsus pentapoda	NA	A	Canada	BOLD:ACQ0250
847	SMTPR504-16	BIOUG31038-B10	Rheotanytarsus	III	Rheotanytarsus pellucidus	NA	NA	Canada	BOLD:AAH0043
848	SMTPR832-16	BIOUG31023-C07	Rheotanytarsus	III	Rheotanytarsus sp. 2	NA	A	Canada	BOLD:ABA6514
849	SMTPR5686-16	BIOUG31071-A11	Rheotanytarsus	III	Rheotanytarsus exiguus group sp.	NA	A	Canada	BOLD:ABV1221
850	SMTPR5689-16	BIOUG31071-B02	Rheotanytarsus	III	Rheotanytarsus exiguus group sp.	NA	A	Canada	BOLD:ABV1221
851	SSGBC1700-14	BIOUG14711-H03	Rheotanytarsus	III	Rheotanytarsus sp. 8	NA	NA	Canada	BOLD:ACL3650
852	SSROA050-14	BIOUG11879-G11	Rheotanytarsus	III	Rheotanytarsus sp. 9	M	A	Canada	BOLD:ACJ8793
853	SSROA476-14	BIOUG12065-F04	Rheotanytarsus	III	Rheotanytarsus sp. 2	NA	NA	Canada	BOLD:ABA6514
854	SSROA535-14	BIOUG12201-C04	Rheotanytarsus	III	Rheotanytarsus sp. 2	M	A	Canada	BOLD:ABA6514
855	SSROA540-14	BIOUG12201-C09	Rheotanytarsus	III	Rheotanytarsus sp. 2	M	A	Canada	BOLD:ABA6514
856	SSROA553-14	BIOUG12201-D10	Rheotanytarsus	III	Rheotanytarsus sp. 2	M	A	Canada	BOLD:ABA6514
857	SSROA672-14	BIOUG12202-F10	Rheotanytarsus	III	Rheotanytarsus sp. 2	M	A	Canada	BOLD:ABA6514
858	SSROC2248-15	BIOUG19639-B09	Rheotanytarsus	III	Rheotanytarsus sp. 2	F	A	Canada	BOLD:ABA6514
859	SSROC2463-15	BIOUG19641-D10	Rheotanytarsus	III	Rheotanytarsus sp. 2	NA	A	Canada	BOLD:ABA6514
860	SSROC2765-15	BIOUG19644-F03	Rheotanytarsus	III	Rheotanytarsus sp. 2	NA	A	Canada	BOLD:ABA6514
861	SSROC3398-15	BIOUG19795-C07	Rheotanytarsus	III	Rheotanytarsus sp. 2	NA	A	Canada	BOLD:ABA6514
862	SSROC3444-15	BIOUG19795-G05	Rheotanytarsus	III	Rheotanytarsus sp. 2	NA	A	Canada	BOLD:ABA6514
863	SWFRN271-16	BIOUG27705-E07	Rheotanytarsus	III	Rheotanytarsus sp. 10		I	Canada	BOLD:AAH3850
864	SWFRN652-16	BIOUG27752-B03	Rheotanytarsus	III	Rheotanytarsus sp. 3		I	Canada	BOLD:AAH3854
865	SWRC001-08	08-SWRC-0001	Rheotanytarsus	III	Rheotanytarsus sp. 12		I	United States	BOLD:AAH3849
866	SWRC008-08	08-SWRC-0008	Rheotanytarsus	III	Rheotanytarsus sp. 10		I	United States	BOLD:AAH3850
867	SWRC010-08	08-SWRC-0010	Rheotanytarsus	III	Rheotanytarsus sp. 3		I	United States	BOLD:AAH3854
868	SWRC013-08	08-SWRC-0013	Rheotanytarsus	III	Rheotanytarsus sp. 12		I	United States	BOLD:AAH3852
869	SWRC020-08	08-SWRC-0020	Rheotanytarsus	III	Rheotanytarsus pellucidus		I	United States	BOLD:AAH0043
870	SWRC028-08	08-SWRC-0028	Rheotanytarsus	III	Rheotanytarsus sp. 3		I	United States	BOLD:AAH3853
871	SWRC042-08	08-SWRC-0042	Rheotanytarsus	III	Rheotanytarsus sp. 10		I	United States	BOLD:AAH3850
872	SWRC046-08	08-SWRC-0046	Rheotanytarsus	III	Rheotanytarsus sp. 12		I	United States	BOLD:AAH3849
873	SWRC049-08	08-SWRC-0049	Rheotanytarsus	III	Rheotanytarsus sp. 3		I	United States	BOLD:ABX6200
874	SWRC058-08	08-SWRC-0058	Rheotanytarsus	III	Rheotanytarsus sp. 13		I	United States	BOLD:AAH3855
875	SWRC059-08	08-SWRC-0059	Rheotanytarsus	III	Rheotanytarsus sp. 12		I	United States	BOLD:AAH3852
876	SWRC075-08	08-SWRC-0075	Rheotanytarsus	III	Rheotanytarsus sp. 12		I	United States	BOLD:AAH3849
877	SWRC082-08	08-SWRC-0082	Rheotanytarsus	III	Rheotanytarsus sp. 12		I	United States	BOLD:AAH3849
878	SWRC083-08	08-SWRC-0083	Rheotanytarsus	III	Rheotanytarsus sp. 12		I	United States	BOLD:AAH3852
879	SWRC088-08	08-SWRC-0088	Rheotanytarsus	III	Rheotanytarsus sp. 13		I	United States	BOLD:AEL0966
880	SWRC091-08	08-SWRC-0091	Rheotanytarsus	III	Rheotanytarsus sp. 13		I	United States	BOLD:AAH3855
881	SWRC100-08	08-SWRC-0100	Rheotanytarsus	III	Rheotanytarsus sp. 10		I	United States	BOLD:AAH3850
882	SWRC133-08	08-SWRC-0133	Rheotanytarsus	III	Rheotanytarsus sp. 13		I	United States	BOLD:AAH3856
883	SWRC149-08	08-SWRC-0149	Rheotanytarsus	III	Rheotanytarsus sp. 3		I	United States	BOLD:AAH3854
884	SWRC154-08	08-SWRC-0154	Rheotanytarsus	III	Rheotanytarsus sp. 12		I	United States	BOLD:AAH3852
885	SWRC155-08	08-SWRC-0155	Rheotanytarsus	III	Rheotanytarsus sp. 10		I	United States	BOLD:AAH3850
886	SWRC164-08	08-SWRC-0164	Rheotanytarsus	III	Rheotanytarsus pellucidus		I	United States	BOLD:AAH0043
887	SWRC166-08	08-SWRC-0166	Rheotanytarsus	III	Rheotanytarsus sp. 12		I	United States	BOLD:AAH3849
888	SWRC171-08	08-SWRC-0171	Rheotanytarsus	III	Rheotanytarsus sp. 12		I	United States	BOLD:AAH3852
889	SWRC174-08	08-SWRC-0174	Rheotanytarsus	III	Rheotanytarsus sp. 12		I	United States	BOLD:AAH3852
890	SWRC185-08	08-SWRC-0185	Rheotanytarsus	III	Rheotanytarsus sp. 12		I	United States	BOLD:AAH3852
891	SWRC188-08	08-SWRC-0188	Rheotanytarsus	III	Rheotanytarsus sp. 12		I	United States	BOLD:AAH3852
892	SWRC189-08	08-SWRC-0189	Rheotanytarsus	III	Rheotanytarsus sp. 13		I	United States	BOLD:AEL0966
893	SWRC195-08	08-SWRC-0195	Rheotanytarsus	III	Rheotanytarsus sp. 12		I	United States	BOLD:AAH3849
894	SWRC196-08	08-SWRC-0196	Rheotanytarsus	III	Rheotanytarsus sp. 12		I	United States	BOLD:AAH3852
895	SWRC226-08	08-SWRC-0226	Rheotanytarsus	III	Rheotanytarsus sp. 3		I	United States	BOLD:AAH3854
896	SWRC400-08	08-SWRC-0400	Rheotanytarsus	III	Rheotanytarsus sp. 3		I	United States	BOLD:AAH3854
897	SWRC410-08	08-SWRC-0410	Rheotanytarsus	III	Rheotanytarsus sp. 12		I	United States	BOLD:AAH3852
898	SWRC416-08	08-SWRC-0416	Rheotanytarsus	III	Rheotanytarsus sp. 3		I	United States	BOLD:AAH3854
899	SWRC435-08	08-SWRC-0435	Rheotanytarsus	III	Rheotanytarsus sp. 9		I	United States	BOLD:AAH3858
900	SWRC472-08	08-SWRC-0472	Rheotanytarsus	III	Rheotanytarsus pellucidus		I	United States	BOLD:AAH0043
901	SWRC476-08	08-SWRC-0476	Rheotanytarsus	III	Rheotanytarsus sp. 3		I	United States	BOLD:AAH3854
902	SWRC486-08	08-SWRC-0486	Rheotanytarsus	III	Rheotanytarsus sp. 9		I	United States	BOLD:AAH3858
903	SWRC542-08	08-SWRC-0542	Rheotanytarsus	III	Rheotanytarsus sp. 12		I	United States	BOLD:AAH3852
904	SWRC650-08	08-SWRC-0650	Rheotanytarsus	III	Rheotanytarsus sp. 12		I	United States	BOLD:AAH3852
905	SWRC669-08	08-SWRC-0669	Rheotanytarsus	III	Rheotanytarsus sp. 3		I	United States	BOLD:AAH3854
906	SWRC670-08	08-SWRC-0670	Rheotanytarsus	III	Rheotanytarsus sp. 3		I	United States	BOLD:AAH3854
907	SWRC678-08	08-SWRC-0678	Rheotanytarsus	III	Rheotanytarsus sp. 3		I	United States	BOLD:ABX6200
908	TZOTB1081-17	BIOUG36426-A09	Rheotanytarsus	III	Rheotanytarsus sp. 2	NA	A	Canada	BOLD:ABA6514
909	USDIQ1618-10	09BBDIP-1748	Rheotanytarsus	III	Rheotanytarsus sp. 3	NA	A	United States	BOLD:AAH3854
910	XJDQD1196-18	Rheotanytarsus erignus_Yilihedaqiao	Rheotanytarsus erignus	III	Rheotanytarsus muscicola	NA	NA	China	BOLD:ACR3994
911	XJDQD1197-18	Rheotanytarsus muscicola_Habahe	Rheotanytarsus muscicola	I	Rheotanytarsus muscicola	NA	NA	China	BOLD:ADG9631
