# Supplementary material for: Species Delimitation and Cryptic Diversity in Rheotanytarsus Thienemann & Bause, 1913 (Diptera: Chironomidae) Based on DNA Barcoding
Source: Insects. 2025 Apr 1;16(4):370. doi: 10.3390/insects16040370 (PMC12028281; doi:10.3390/insects16040370)
Supplement: Supplementary file 1 [file insects-16-00370-s001.zip › Table S2.xlsx]

## Sheet: Country
Final Identification	Total Countries	Belarus	Canada	China	Costa Rica	Finland	Germany	Italy	Namibia	Nicaragua	Norway	Pakistan	Poland	Portugal	South Africa	United States
Rheotanytarsus sp. 1	1														2
Rheotanytarsus pellucidus	2		32													5
Rheotanytarsus sp. 2	1		55
Rheotanytarsus pentapoda	6		20	1		5	2				28					1
Rheotanytarsus sp. 3	3		22												1	12
Rheotanytarsus ringei	3					6					188			1
Rheotanytarsus sp. 4	1														3
Rheotanytarsus ashei	1			17
Rheotanytarsus sp. 5XL	1			2
Rheotanytarsus sp. 5	1															51
Rheotanytarsus sp. 6	1															38
Rheotanytarsus sp. 7	1															1
Rheotanytarsus yamamotoi	1			20
Rheotanytarsus diaoluoensis	1			1
Rheotanytarsus sp. 11XL	1			3
Rheotanytarsus baihualingensis	1			3
Rheotanytarsus muscicola	5	1		7			35	1				1
Rheotanytarsus curtistylus	1			1
Rheotanytarsus oss	1			1
Rheotanytarsus vallenduuki	1			1
Rheotanytarsus ferringtoni	1			5
Rheotanytarsus sp. 19XL	1			28
Rheotanytarsus sp. 3XL	1			1
Rheotanytarsus guoae	1			2
Rheotanytarsus sp. 6XL	1			3
Rheotanytarsus fluminis	1			2
Rheotanytarsus sp. 2XL	4	1		4		2	4
Rheotanytarsus photophilus	1			5
Rheotanytarsus sp. 17XL	1			2
Rheotanytarsus sp. 13XL	1			4
Rheotanytarsus yueqingensis	1			3
Rheotanytarsus sp. 9XL	1			1
Rheotanytarsus sp. 12XL	1			1
Rheotanytarsus miaoae	1			1
Rheotanytarsus sp. 20XL	1			3
Rheotanytarsus sp. 14XL	1			9
Rheotanytarsus cangshanensis	1			8
Rheotanytarsus sp. 21XL	1			2
Rheotanytarsus illiesi	1			6
Rheotanytarsus qiangi	1			1
Rheotanytarsus sp. 24XL	1			3
Rheotanytarsus sp. 8XL	1			1
Rheotanytarsus sp. 16XL	1			1
Rheotanytarsus sp. 23XL	1			1
Rheotanytarsus sp. 15XL	1			3
Rheotanytarsus adjectus	1				1
Rheotanytarsus guanacastensis	2				2					1
Rheotanytarsus sp. 3TE	1				1
Rheotanytarsus sp. 2TE	2					2					3
Rheotanytarsus pellucidus	1		13
Rheotanytarsus sp. TE01	1		40
Rheotanytarsus sp. 8	2		36													2
Rheotanytarsus sp. 9	2		42													3
Rheotanytarsus exiguus group sp.	1			1
Rheotanytarsus sp. 7XL	1														1
Rheotanytarsus sp. TE-2006	2		23													8
Rheotanytarsus sp. 10	2		3													3
Rheotanytarsus sp. 11	1			2
Rheotanytarsus sp. 22XL	2					4							1
Rheotanytarsus cf. ringei	1					2
Rheotanytarsus yui	1			5
Rheotanytarsus pinderi	1			1
Rheotanytarsus sp. 4XL	1			1
Rheotanytarsus sp. 1XL	1								2
Rheotanytarsus falcipedius	1			5
Rheotanytarsus sp. 18XL	1			4
Rheotanytarsus sp. 10XL	1			1
Rheotanytarsus sp. 12	1															18
Rheotanytarsus sp. 13	1															5

## Sheet: Life Stage
Final Identification	Male adult	Female adult	Adult (no sex data)	Larva	Pupa	Immature only	Unlabeled
Rheotanytarsus sp. 1	0	0	0	1	0	0	1
Rheotanytarsus pellucidus	2	0	27	0	0	6	2
Rheotanytarsus sp. 2	6	2	43	0	0	2	2
Rheotanytarsus pentapoda	13	1	19	1	0	0	23
Rheotanytarsus sp. 3	0	0	15	0	0	13	7
Rheotanytarsus ringei	9	0	1	0	0	1	184
Rheotanytarsus sp. 4	0	0	0	3	0	0	0
Rheotanytarsus ashei	15	2	0	0	0	0	0
Rheotanytarsus sp. 5XL	0	2	0	0	0	0	0
Rheotanytarsus sp. 5	0	0	0	45	3	0	3
Rheotanytarsus sp. 6	0	0	0	34	4	0	0
Rheotanytarsus sp. 7	0	0	0	1	0	0	0
Rheotanytarsus yamamotoi	7	0	0	13	0	0	0
Rheotanytarsus diaoluoensis	1	0	0	0	0	0	0
Rheotanytarsus sp. 11XL	0	0	0	3	0	0	0
Rheotanytarsus baihualingensis	3	0	0	0	0	0	0
Rheotanytarsus muscicola	2	0	2	4	0	0	37
Rheotanytarsus curtistylus	1	0	0	0	0	0	0
Rheotanytarsus oss	1	0	0	0	0	0	0
Rheotanytarsus vallenduuki	1	0	0	0	0	0	0
Rheotanytarsus ferringtoni	4	0	0	1	0	0	0
Rheotanytarsus sp. 19XL	13	1	0	14	0	0	0
Rheotanytarsus sp. 3XL	1	0	0	0	0	0	0
Rheotanytarsus guoae	2	0	0	0	0	0	0
Rheotanytarsus sp. 6XL	3	0	0	0	0	0	0
Rheotanytarsus fluminis	2	0	0	0	0	0	0
Rheotanytarsus sp. 2XL	6	2	3	0	0	0	0
Rheotanytarsus photophilus	3	0	0	2	0	0	0
Rheotanytarsus sp. 17XL	2	0	0	0	0	0	0
Rheotanytarsus sp. 13XL	3	0	0	1	0	0	0
Rheotanytarsus yueqingensis	0	0	0	3	0	0	0
Rheotanytarsus sp. 9XL	0	1	0	0	0	0	0
Rheotanytarsus sp. 12XL	1	0	0	0	0	0	0
Rheotanytarsus miaoae	1	0	0	0	0	0	0
Rheotanytarsus sp. 20XL	3	0	0	0	0	0	0
Rheotanytarsus sp. 14XL	8	1	0	0	0	0	0
Rheotanytarsus cangshanensis	8	0	0	0	0	0	0
Rheotanytarsus sp. 21XL	1	0	0	0	0	0	1
Rheotanytarsus illiesi	5	1	0	0	0	0	0
Rheotanytarsus qiangi	1	0	0	0	0	0	0
Rheotanytarsus sp. 24XL	0	0	0	3	0	0	0
Rheotanytarsus sp. 8XL	1	0	0	0	0	0	0
Rheotanytarsus sp. 16XL	0	1	0	0	0	0	0
Rheotanytarsus sp. 23XL	1	0	0	0	0	0	0
Rheotanytarsus sp. 15XL	1	0	0	2	0	0	0
Rheotanytarsus adjectus	1	0	0	0	0	0	0
Rheotanytarsus guanacastensis	1	0	0	1	0	0	1
Rheotanytarsus sp. 3TE	1	0	0	0	0	0	0
Rheotanytarsus sp. 2TE	3	0	2	0	0	0	0
Rheotanytarsus pellucidus	2	0	9	0	0	0	2
Rheotanytarsus sp. TE01	0	0	39	0	0	0	1
Rheotanytarsus sp. 8	2	0	17	0	0	19	0
Rheotanytarsus sp. 9	2	11	18	0	0	0	14
Rheotanytarsus exiguus group sp.	0	1	0	0	0	0	0
Rheotanytarsus sp. 7XL	0	0	0	0	0	0	1
Rheotanytarsus sp. TE-2006	0	0	4	0	0	27	0
Rheotanytarsus sp. 10	1	2	0	0	0	3	0
Rheotanytarsus sp. 11	2	0	0	0	0	0	0
Rheotanytarsus sp. 22XL	1	0	4	0	0	0	0
Rheotanytarsus cf. ringei	0	0	2	0	0	0	0
Rheotanytarsus yui	4	1	0	0	0	0	0
Rheotanytarsus pinderi	1	0	0	0	0	0	0
Rheotanytarsus sp. 4XL	0	1	0	0	0	0	0
Rheotanytarsus sp. 1XL	1	1	0	0	0	0	0
Rheotanytarsus falcipedius	3	1	0	1	0	0	0
Rheotanytarsus sp. 18XL	2	0	0	2	0	0	0
Rheotanytarsus sp. 10XL	0	0	0	0	1	0	0
Rheotanytarsus sp. 12	0	0	0	0	0	18	0
Rheotanytarsus sp. 13	0	0	0	0	0	5	0

## Sheet: BIN
Final Identification	Total BINs	BIN1	BIN2	BIN3	BIN4	BIN5	BIN6	BIN7	BIN8	BIN9	BIN10	BIN11	BIN12
Rheotanytarsus sp. 1	1	BOLD:ACG9361
Rheotanytarsus pellucidus	6	BOLD:AAH0043	BOLD:ADI0868	BOLD:AAI0332	BOLD:ACM4879	BOLD:ACM4901	BOLD:ACQ0820
Rheotanytarsus sp. 2	1	BOLD:ABA6514
Rheotanytarsus pentapoda	12	BOLD:AAD5143	BOLD:AAM9415	BOLD:ABZ1633	BOLD:AEG3255	BOLD:ACE3020	BOLD:ACL3883	BOLD:AAL9308	BOLD:ACL5271	BOLD:ACG6176	BOLD:ACQ0251	BOLD:ACQ0249	BOLD:ACQ0250
Rheotanytarsus sp. 3	3	BOLD:AAH3854	BOLD:AAH3853	BOLD:ABX6200
Rheotanytarsus ringei	1	BOLD:AAF7635
Rheotanytarsus sp. 4	1	BOLD:ADR6388
Rheotanytarsus ashei	3	BOLD:ADK5525	BOLD:AEO1857	BOLD:AEG6966
Rheotanytarsus sp. 5XL	1	BOLD:AEN8397
Rheotanytarsus sp. 5	2	BOLD:AAN4986	BOLD:ACB9036
Rheotanytarsus sp. 6	1	BOLD:AAN8929
Rheotanytarsus sp. 7	1	BOLD:AAN8930
Rheotanytarsus yamamotoi	7	BOLD:ADC4204	BOLD:AEG2922	BOLD:AEC1486	BOLD:AEB8708	BOLD:AEG2921	BOLD:AEG2920	BOLD:AES0389
Rheotanytarsus diaoluoensis	1	BOLD:ADO9850
Rheotanytarsus sp. 11XL	1	BOLD:ADO9851
Rheotanytarsus baihualingensis	2	BOLD:ADO9363	BOLD:ABW7964
Rheotanytarsus muscicola	2	BOLD:ACR3994	BOLD:AFG7696
Rheotanytarsus curtistylus	1	BOLD:ADP2924
Rheotanytarsus oss	1	BOLD:ADO9853
Rheotanytarsus vallenduuki	1	BOLD:ADO9854
Rheotanytarsus ferringtoni	1	BOLD:ADO9852
Rheotanytarsus sp. 19XL	1	BOLD:ADK4818
Rheotanytarsus sp. 3XL	1	BOLD:ADU9334
Rheotanytarsus guoae	1	BOLD:ADP1196
Rheotanytarsus sp. 6XL	1	BOLD:ADX5278
Rheotanytarsus fluminis	1	BOLD:ACY2708
Rheotanytarsus sp. 2XL	1	BOLD:ADA8135
Rheotanytarsus photophilus	1	BOLD:AEB9510
Rheotanytarsus sp. 17XL	1	BOLD:ADH2116
Rheotanytarsus sp. 13XL	1	BOLD:AEG8992
Rheotanytarsus yueqingensis	1	BOLD:AEG1840
Rheotanytarsus sp. 9XL	1	BOLD:AEG5078
Rheotanytarsus sp. 12XL	1	BOLD:AEG9603
Rheotanytarsus miaoae	1	BOLD:AEG4429
Rheotanytarsus sp. 20XL	1	BOLD:AEG3937
Rheotanytarsus sp. 14XL	1	BOLD:AEG0524
Rheotanytarsus cangshanensis	1	BOLD:AEB7740
Rheotanytarsus sp. 21XL	1	BOLD:ADG9631
Rheotanytarsus illiesi	3	BOLD:AEF9803	BOLD:AER5421	BOLD:AEG6755
Rheotanytarsus qiangi	1	BOLD:AEG5598
Rheotanytarsus sp. 24XL	3	BOLD:ADU5416	BOLD:AEG6267	BOLD:AEG9168
Rheotanytarsus sp. 8XL	1	BOLD:AEG2070
Rheotanytarsus sp. 16XL	1	BOLD:AEL2275
Rheotanytarsus sp. 23XL	1	BOLD:AEN4181
Rheotanytarsus sp. 15XL	1	BOLD:ACY2707
Rheotanytarsus adjectus	1	BOLD:AAP6139
Rheotanytarsus guanacastensis	1	BOLD:AAP6559
Rheotanytarsus sp. 3TE	1	BOLD:AAP5873
Rheotanytarsus sp. 2TE	1	BOLD:AAU3409
Rheotanytarsus pellucidus	2	BOLD:AAD5144	BOLD:ACI8375
Rheotanytarsus sp. TE01	1	BOLD:ACL3650
Rheotanytarsus sp. 8	2	BOLD:AAH3858	BOLD:ACJ8793
Rheotanytarsus sp. 9	1	BOLD:ABV1221
Rheotanytarsus exiguus group sp.	1	BOLD:AES8606
Rheotanytarsus sp. 7XL	1	BOLD:AAY0152
Rheotanytarsus sp. TE-2006	1	BOLD:AAH3850
Rheotanytarsus sp. 10	1	BOLD:ACI3678
Rheotanytarsus sp. 11	2	BOLD:AEM5304	BOLD:AEN8396
Rheotanytarsus sp. 22XL	1	BOLD:AAW4702
Rheotanytarsus cf. ringei	1	BOLD:ADA5770
Rheotanytarsus yui	1	BOLD:AEG6856
Rheotanytarsus pinderi	1	BOLD:AEG3430
Rheotanytarsus sp. 4XL	1	BOLD:AEN3188
Rheotanytarsus sp. 1XL	1	BOLD:ADY2398
Rheotanytarsus falcipedius	1	BOLD:AEJ0301
Rheotanytarsus sp. 18XL	2	BOLD:AEJ8099	BOLD:AEJ3998
Rheotanytarsus sp. 10XL	1	BOLD:AEH1561
Rheotanytarsus sp. 12	2	BOLD:AAH3849	BOLD:AAH3852
Rheotanytarsus sp. 13	3	BOLD:AAH3855	BOLD:AEL0966	BOLD:AAH3856
